# Supplementary material for: TFE3 fusions escape from controlling of mTOR signaling pathway and accumulate in the nucleus promoting genes expression in Xp11.2 translocation renal cell carcinomas
Source: J Exp Clin Cancer Res. 2019 Mar 8;38:119. doi: 10.1186/s13046-019-1101-7 (PMC6408813; doi:10.1186/s13046-019-1101-7)
Supplement: Supplementary file 5 — Supplement S5. Predicted target genes of NonO-TFE3 in UOK109 cells from ChIP-seq. E-box sequence and distance from transcription start sites were analyzed using UCSC Genome Bioinformatics software. TSS, transcription start site. TTS, transcription terminal site. (XLSX 102 kb) [file 13046_2019_1101_MOESM5_ESM.xlsx]

## Sheet: S109_targets
#Chromsome	TSS	TTS	RefseqID	Score	Strand	GeneSymbol		# Argument List:
chr17	38249036	38256978	NM_021724	0.978	-	NR1D1		# Name = S109
chr7	105205579	105221976	NR_027068	0.97	-	EFCAB10		# peak file = ./chilin/S109_peaks.bed
chr19	3933100	3942414	NR_110316	0.945	+	NMRK2		# distance = 3000 bp
chr19	3933100	3942414	NM_170678	0.945	+	NMRK2
chr19	3933100	3942414	NM_001289117	0.945	+	NMRK2
chr14	62162118	62214977	NM_181054	0.935	+	HIF1A
chr14	62162118	62214977	NM_001530	0.935	+	HIF1A
chr18	19109261	19180693	NM_052911	0.908	-	ESCO1
chr7	116312458	116438440	NM_000245	0.907	+	MET
chr7	116312458	116438440	NM_001127500	0.907	+	MET
chr15	41186627	41196173	NM_020857	0.863	+	VPS18
chr6	111620233	111804918	NM_002912	0.826	-	REV3L
chr6	111620233	111804918	NM_001286432	0.826	-	REV3L
chr6	111620233	111804918	NM_001286431	0.826	-	REV3L
chr6	111804674	111824811	NR_034111	0.824	+	TRAF3IP2-AS1
chr6	111804674	111899383	NR_034110	0.824	+	TRAF3IP2-AS1
chr6	111804674	111923497	NR_034109	0.824	+	TRAF3IP2-AS1
chr6	111804674	111923497	NR_034108	0.824	+	TRAF3IP2-AS1
chr2	128293377	128395303	NM_001080527	0.777	+	MYO7B
chr15	52311410	52358462	NM_002748	0.774	+	MAPK6
chr4	103715539	103748710	NM_181887	0.757	-	UBE2D3
chr14	62147758	62162541	NR_047116	0.75	-	HIF1A-AS1
chr4	103715539	103749337	NM_181889	0.744	-	UBE2D3
chr5	33945971	33984780	NM_001012509	0.738	-	SLC45A2
chr5	33944720	33984780	NM_016180	0.738	-	SLC45A2
chr5	33951510	33984780	NM_001297417	0.738	-	SLC45A2
chr12	85253266	85306608	NM_182767	0.715	-	SLC6A15
chr12	85253266	85306608	NM_001146335	0.715	-	SLC6A15
chr12	85274628	85306608	NM_018057	0.715	-	SLC6A15
chr19	11685474	11688553	NM_001611	0.692	-	ACP5
chr4	103715539	103749105	NM_181886	0.692	-	UBE2D3
chr4	103715539	103749105	NM_181891	0.692	-	UBE2D3
chr4	103715539	103749105	NM_003340	0.692	-	UBE2D3
chr4	103715539	103749105	NM_181888	0.692	-	UBE2D3
chr4	972860	987228	NM_134425	0.69	-	SLC26A1
chr4	981444	987228	NM_022042	0.69	-	SLC26A1
chr4	981444	987228	NM_213613	0.69	-	SLC26A1
chr16	21269838	21314457	NM_001888	0.673	-	CRYM
chr19	11685474	11689592	NM_001111034	0.635	-	ACP5
chr17	74002926	74023507	NM_001988	0.628	-	EVPL
chr6	31826828	31830709	NM_000434	0.608	-	NEU1
chr17	45527592	45569986	NR_033934	0.607	-	MRPL45P2
chr1	1102483	1102578	NR_029639	0.033	+	MIR200B
chr1	1103242	1103332	NR_029834	0.012	+	MIR200A
chr1	1682670	1690081	NM_001198995	0.332	-	NADK
chr10	43881064	43892794	NM_001098207	0.606	-	HNRNPF
chr11	114310107	114321000	NM_015523	0.606	+	REXO2
chr12	299242	322613	NM_003044	0.605	-	SLC6A12
chr22	29420986	29427464	NR_046851	0.604	-	ZNRF3-AS1
chr22	38480895	38506676	NM_025045	0.604	-	BAIAP2L2
chr7	29035246	29186153	NM_019029	0.604	-	CPVL
chr7	29035246	29186153	NM_031311	0.604	-	CPVL
chr7	130598222	130606705	NR_109780	0.604	+	LOC100506860
chr11	62009723	62012280	NM_006551	0.603	+	SCGB1D2
chr7	29186162	29553951	NM_001293069	0.602	+	CHN2
chr3	38388250	38456467	NM_005108	0.601	+	XYLB
chr21	40557403	40685712	NM_018963	0.601	-	BRWD1
chr21	40557403	40685712	NM_033656	0.601	-	BRWD1
chr21	40668362	40685712	NM_001007246	0.601	-	BRWD1
chr4	128886460	128952455	NM_001039717	0.6	+	C4orf29
chr6	127609856	127664754	NM_001002030	0.6	-	ECHDC1
chr6	127609856	127664754	NM_001105545	0.6	-	ECHDC1
chr6	127609856	127664754	NM_018479	0.6	-	ECHDC1
chr6	127609856	127664754	NM_001105544	0.6	-	ECHDC1
chr11	18415935	18429765	NM_001165415	0.6	+	LDHA
chr11	18415935	18429765	NM_001135239	0.6	+	LDHA
chr11	18415935	18429765	NM_001165416	0.6	+	LDHA
chr11	18415935	18429765	NM_005566	0.6	+	LDHA
chr11	18415935	18429765	NR_028500	0.6	+	LDHA
chr1	2481358	2488450	NR_037844	0.112	-	LOC115110
chr2	32582095	32843965	NM_016252	0.599	+	BIRC6
chrX	9693452	9734005	NM_000273	0.567	-	GPR143
chr1	2487803	2497061	NM_001297605	0.266	+	TNFRSF14
chr2	55199326	55237470	NM_007008	0.598	-	RTN4
chrX	15262108	15288293	NM_024087	0.436	-	ASB9
chr14	54941208	54955744	NM_004124	0.598	-	GMFB
chr2	29337743	29397581	NR_109844	0.597	+	CLIP4
chr5	111064999	111093915	NM_001142476	0.597	-	NREP
chr11	88053980	88070941	NM_001114173	0.597	-	CTSC
chr11	88026759	88070941	NM_001814	0.597	-	CTSC
chr11	88053980	88070941	NM_148170	0.597	-	CTSC
chr16	81134483	81214967	NM_001278425	0.597	-	PKD1L2
chr16	81203894	81214967	NM_001278423	0.597	-	PKD1L2
chr4	17844838	18023483	NM_153686	0.595	-	LCORL
chr4	17882217	18023483	NM_001166139	0.595	-	LCORL
chr8	66626568	66701329	NM_002603	0.595	-	PDE7A
chr10	43881064	43903299	NM_001098206	0.595	-	HNRNPF
chr16	1114081	1128731	NR_027242	0.595	-	SSTR5-AS1
chr19	40476911	40487671	NM_153001	0.594	+	PSMC4
chr19	40476911	40487671	NM_006503	0.594	+	PSMC4
chr5	139937852	139944189	NM_133172	0.591	-	APBB3
chr5	139937852	139944189	NM_133174	0.591	-	APBB3
chr5	139937852	139944189	NM_133173	0.591	-	APBB3
chr5	139937852	139944189	NM_006051	0.591	-	APBB3
chr11	64781584	64789657	NM_001199745	0.591	+	ARL2
chr11	64781584	64789657	NM_001667	0.591	+	ARL2
chr11	64781584	64808044	NR_037650	0.591	+	ARL2-SNX15
chr2	29338291	29406679	NM_024692	0.591	+	CLIP4
chr2	29338291	29406679	NM_001287527	0.591	+	CLIP4
chr5	94982480	94992849	NM_001131066	0.591	+	RFESD
chr17	42422453	42430474	NM_002087	0.591	+	GRN
chr20	44517110	44519926	NM_080749	0.591	-	NEURL2
chr20	44517110	44519926	NM_001278535	0.591	-	NEURL2
chr10	50362768	50396445	NM_001288740	0.589	-	C10orf128
chr10	50362768	50396445	NM_001288743	0.589	-	C10orf128
chr10	50362768	50396445	NM_001288742	0.589	-	C10orf128
chr10	50362768	50396445	NM_001288741	0.589	-	C10orf128
chr10	50362768	50396445	NM_001010863	0.589	-	C10orf128
chr17	7128660	7137863	NM_004422	0.589	-	DVL2
chr22	31003069	31023047	NM_000355	0.589	+	TCN2
chr22	31003069	31023047	NM_001184726	0.589	+	TCN2
chr16	85339831	85339931	NR_049816	0.588	-	MIR5093
chr1	2487803	2497061	NM_003820	0.266	+	TNFRSF14
chr10	60144902	60158990	NM_001270782	0.587	+	TFAM
chr10	60144902	60158990	NM_003201	0.587	+	TFAM
chr10	60144902	60158990	NR_073073	0.587	+	TFAM
chr10	46222647	46288412	NM_001169107	0.586	+	FAM21C
chr10	46222647	46288412	NM_015262	0.586	+	FAM21C
chr10	46222647	46288412	NM_001169106	0.586	+	FAM21C
chr12	58141509	58146230	NM_000075	0.586	-	CDK4
chr16	2653384	2680495	NR_015441	0.586	+	LOC652276
chr16	3072620	3074287	NM_001288665	0.585	-	HCFC1R1
chr16	3072620	3074287	NM_001288668	0.585	-	HCFC1R1
chr16	3072620	3074287	NM_017885	0.585	-	HCFC1R1
chr16	3072620	3074287	NM_001002018	0.585	-	HCFC1R1
chr16	3072620	3074287	NM_001288667	0.585	-	HCFC1R1
chr16	3072620	3074287	NM_001288666	0.585	-	HCFC1R1
chr16	3072620	3074287	NM_001002017	0.585	-	HCFC1R1
chr6	160148029	160170453	NM_152858	0.584	+	WTAP
chr6	160148029	160170453	NM_001270532	0.584	+	WTAP
chr6	160148029	160177352	NM_004906	0.584	+	WTAP
chr1	3689324	3692546	NM_001288583	0.019	+	SMIM1
chr5	130977406	131132756	NM_133372	0.584	-	FNIP1
chr5	130977406	131132756	NM_001008738	0.584	-	FNIP1
chr5	176864889	176874945	NR_038916	0.584	-	PRR7-AS1
chr5	176864889	176874945	NR_038915	0.584	-	PRR7-AS1
chr4	2813945	2842823	NM_001145855	0.583	+	SH3BP2
chr15	72668453	72671129	NR_027262	0.583	+	HEXA-AS1
chr16	70721341	70835061	NM_018052	0.583	-	VAC14
chr7	23286315	23314729	NM_002510	0.583	+	GPNMB
chr7	23286315	23314729	NM_001005340	0.583	+	GPNMB
chr8	126036502	126104061	NM_014846	0.581	-	KIAA0196
chr7	152161208	152162630	NR_027387	0.581	+	LINC01003
chr21	34106209	34144169	NM_016631	0.58	-	PAXBP1
chr21	34113649	34144169	NM_013329	0.58	-	PAXBP1
chr21	34106209	34144169	NR_027873	0.58	-	PAXBP1
chr16	1128780	1131454	NM_001053	0.58	+	SSTR5
chr11	117690789	117695459	NM_001680	0.579	-	FXYD2
chr12	9092956	9102357	NM_002355	0.577	-	M6PR
chr12	9092956	9102357	NM_001207024	0.577	-	M6PR
chr5	73980968	74017113	NM_000521	0.576	+	HEXB
chr4	113739238	114304896	NM_001127493	0.575	+	ANK2
chrX	15262108	15288293	NM_001031739	0.436	-	ASB9
chrX	15262108	15288293	NM_001168530	0.436	-	ASB9
chr15	45879416	45901909	NM_012388	0.575	+	BLOC1S6
chr1	3689350	3692546	NM_001163724	0.019	+	SMIM1
chr10	70173820	70231730	NM_001080449	0.573	-	DNA2
chr3	128444978	128533641	NM_004637	0.573	+	RAB7A
chr7	17830384	17980131	NM_015132	0.573	-	SNX13
chr22	37966252	37976024	NM_006498	0.572	-	LGALS2
chr16	28986095	28995869	NM_001142448	0.571	+	SPNS1
chr16	28986095	28995869	NM_032038	0.571	+	SPNS1
chr16	28986095	28995869	NM_001142449	0.571	+	SPNS1
chr16	28986095	28995869	NM_001142451	0.571	+	SPNS1
chr16	28986095	28995869	NM_001142450	0.571	+	SPNS1
chr8	97657454	98155731	NM_016134	0.57	+	CPQ
chr16	22217591	22300066	NM_013302	0.57	+	EEF2K
chr1	6086072	6161253	NM_172130	0.424	+	KCNAB2
chr1	6086072	6161253	NM_003636	0.424	+	KCNAB2
chr1	6245079	6259679	NM_000983	0.525	-	RPL22
chr1	6650783	6662958	NM_014851	0.074	-	KLHL21
chr1	9789078	9884584	NM_001009566	0.126	-	CLSTN1
chr1	9789078	9884584	NM_014944	0.126	-	CLSTN1
chr1	9789078	9884584	NM_001302883	0.126	-	CLSTN1
chr1	11845786	11866160	NM_005957	0.599	-	MTHFR
chr8	68334404	68658620	NM_020361	0.569	-	CPA6
chr15	65255361	65281844	NM_001127889	0.569	-	SPG21
chr2	99771417	99779613	NM_145198	0.568	+	LIPT1
chr2	99771417	99779613	NM_015929	0.568	+	LIPT1
chr2	99771417	99779613	NM_145197	0.568	+	LIPT1
chr2	99771417	99779613	NR_037936	0.568	+	LIPT1
chr2	99771417	99779613	NM_145199	0.568	+	LIPT1
chr19	47990890	48018515	NM_003827	0.568	-	NAPA
chr19	47990890	48018515	NR_038456	0.568	-	NAPA
chr19	47990890	48018515	NR_038457	0.568	-	NAPA
chr22	21356210	21364663	NR_027051	0.568	+	THAP7-AS1
chr22	21356210	21357561	NR_027052	0.568	+	THAP7-AS1
chr9	135766734	135820020	NM_001162426	0.567	-	TSC1
chr9	135766734	135820020	NM_000368	0.567	-	TSC1
chr9	135766734	135820020	NM_001162427	0.567	-	TSC1
chrX	15262108	15288589	NM_001168531	0.294	-	ASB9
chr8	126104082	126379367	NM_173685	0.565	+	NSMCE2
chr12	63952692	64062354	NM_173812	0.564	-	DPY19L2
chr1	11866152	11903201	NM_001256959	0.606	+	CLCN6
chr14	81641795	81687575	NM_201595	0.563	-	GTF2A1
chr10	90750287	90775542	NM_152871	0.562	+	FAS
chr10	90750287	90775542	NM_000043	0.562	+	FAS
chr10	90750287	90775542	NR_028033	0.562	+	FAS
chr10	90750287	90775542	NR_028035	0.562	+	FAS
chr10	90750287	90775542	NR_028034	0.562	+	FAS
chr10	90750287	90775542	NR_028036	0.562	+	FAS
chr10	90750287	90775542	NM_152872	0.562	+	FAS
chr19	47730200	47730276	NR_036159	0.562	-	MIR3191
chr10	121652084	121704170	NR_037771	0.561	+	SEC23IP
chr10	121652084	121704170	NM_007190	0.561	+	SEC23IP
chr11	119252487	119369944	NR_034160	0.561	+	USP2-AS1
chr11	85405264	85430223	NM_206929	0.561	-	SYTL2
chr11	85405264	85430223	NM_001289610	0.561	-	SYTL2
chr5	139944149	139948689	NM_080670	0.561	+	SLC35A4
chr5	179264265	179285840	NM_016175	0.56	-	C5orf45
chr5	179264265	179285840	NM_001017987	0.56	-	C5orf45
chr16	5074844	5083942	NM_016256	0.56	-	NAGPA
chr8	71549500	71581447	NM_016027	0.559	-	LACTB2
chr19	5691844	5720269	NM_004793	0.559	-	LONP1
chr10	82031575	82049434	NM_000429	0.558	-	MAT1A
chr16	56677598	56678853	NR_027781	0.558	+	MT1DP
chr17	21191347	21218551	NM_002756	0.558	+	MAP2K3
chr20	39726633	39766640	NR_109889	0.557	-	PLCG1-AS1
chr3	156977531	157217445	NM_024621	0.556	-	VEPH1
chr6	83602116	83775560	NM_001304437	0.555	-	UBE3D
chr6	83602116	83775560	NM_198920	0.555	-	UBE3D
chr16	2581922	2582006	NR_036139	0.555	-	MIR3178
chr22	35777059	35790207	NM_002133	0.555	+	HMOX1
chr16	1494933	1525085	NM_001114331	0.555	-	CLCN7
chr16	1494933	1525085	NM_001287	0.555	-	CLCN7
chr17	42148097	42153712	NM_138387	0.555	+	G6PC3
chr17	42148097	42153712	NR_028582	0.555	+	G6PC3
chr17	42148097	42153712	NR_028581	0.555	+	G6PC3
chr4	103715539	103748340	NM_181892	0.555	-	UBE2D3
chr10	25305507	25315593	NM_024838	0.553	+	THNSL1
chr11	73583712	73587890	NM_016565	0.553	-	COA4
chr2	99771536	99779613	NM_001204830	0.552	+	LIPT1
chr2	99771536	99779613	NR_037935	0.552	+	LIPT1
chr22	19420035	19423596	NM_003776	0.552	+	MRPL40
chr7	87463813	87505692	NM_018843	0.552	-	SLC25A40
chr2	28615778	28637516	NM_005253	0.55	+	FOSL2
chr16	83986826	83999937	NM_182981	0.549	+	OSGIN1
chr7	95749531	95951459	NM_001160210	0.548	-	SLC25A13
chr7	95749531	95951459	NM_014251	0.548	-	SLC25A13
chr7	95749531	95951459	NR_027662	0.548	-	SLC25A13
chr1	11866152	11903201	NM_001286	0.606	+	CLCN6
chr1	11866152	11903201	NR_046428	0.606	+	CLCN6
chr1	15490691	15498120	NM_001278502	0.211	-	C1orf195
chr1	15494969	15498120	NM_001278501	0.211	-	C1orf195
chr1	18807423	18812480	NM_152375	0.546	+	KLHDC7A
chr5	96038492	96110385	NM_173060	0.547	+	CAST
chr3	120043575	120068186	NM_001099678	0.547	-	LRRC58
chr11	73587743	73638781	NM_001267806	0.547	+	PAAF1
chr7	87505543	87538856	NM_006716	0.547	+	DBF4
chr7	150759633	150773614	NM_001199693	0.547	+	SLC4A2
chr1	21046224	21059133	NM_001103161	0.273	-	SH2D5
chr2	27532359	27545969	NM_002437	0.545	-	MPV17
chr17	79609330	79615785	NM_031945	0.545	+	TSPAN10
chr17	79609330	79615785	NR_110866	0.545	+	TSPAN10
chrX	38008587	38080177	NM_001170751	0.213	-	SRPX
chr11	67820325	67888858	NM_212469	0.544	-	CHKA
chr11	67820325	67888858	NM_001277	0.544	-	CHKA
chr5	94982582	94992849	NM_001131065	0.544	+	RFESD
chr5	94982582	94992849	NM_173362	0.544	+	RFESD
chr1	21046224	21059133	NM_001103160	0.273	-	SH2D5
chr7	134576150	134655480	NM_033139	0.544	+	CALD1
chr7	134576150	134655480	NM_033140	0.544	+	CALD1
chr12	673461	719579	NM_001294345	0.542	-	NINJ2
chr21	15646119	15663706	NR_003088	0.542	+	ABCC13
chr21	15646119	15673692	NR_003087	0.542	+	ABCC13
chr11	117690789	117698807	NM_021603	0.542	-	FXYD2
chr13	41885340	41951166	NM_024561	0.542	+	NAA16
chr13	41885340	41932854	NM_018527	0.542	+	NAA16
chr13	41885340	41932854	NM_001110798	0.542	+	NAA16
chr2	97163379	97171122	NM_001285485	0.541	-	NEURL3
chr2	97163379	97171122	NM_001285486	0.541	-	NEURL3
chr13	113951468	113977741	NM_005561	0.541	+	LAMP1
chr2	75719443	75788092	NM_001135032	0.54	-	EVA1A
chr17	74868728	74946471	NM_198955	0.54	+	MGAT5B
chr8	71581599	71648177	NM_001287259	0.537	+	XKR9
chr8	71581599	71648177	NM_001287258	0.537	+	XKR9
chr8	71581599	71648177	NM_001011720	0.537	+	XKR9
chr16	14726667	14763093	NM_016561	0.537	+	BFAR
chr21	30502805	30548210	NM_001286620	0.537	+	MAP3K7CL
chr22	30972611	31003000	NM_001282327	0.537	-	PES1
chr22	30972611	31003000	NM_001282328	0.537	-	PES1
chr15	59063392	59149734	NM_001040453	0.537	+	FAM63B
chr15	59063392	59149734	NM_001040450	0.537	+	FAM63B
chr20	47538274	47653230	NM_006420	0.537	+	ARFGEF2
chr1	24122088	24126060	NM_001127621	0.547	-	GALE
chr5	134074169	134087850	NM_001745	0.536	+	CAMLG
chr19	14519609	14530195	NR_046366	0.535	-	DDX39A
chr19	14519609	14530195	NM_005804	0.535	-	DDX39A
chr5	96038509	96110385	NM_001284213	0.535	+	CAST
chr22	50925212	50928750	NM_017584	0.534	+	MIOX
chr1	24122088	24127034	NM_000403	0.183	-	GALE
chr4	78078356	78091213	NM_004354	0.534	+	CCNG2
chr1	24122088	24127294	NM_001008216	0.13	-	GALE
chr1	24840803	24863510	NM_001251982	0.086	+	RCAN3
chr15	72635777	72668520	NM_000520	0.533	-	HEXA
chr5	131892615	131980313	NM_005732	0.532	+	RAD50
chr1	24840803	24863510	NM_001251980	0.086	+	RCAN3
chr1	24840803	24863510	NM_001251985	0.086	+	RCAN3
chr1	27320194	27327377	NM_001013642	0.046	+	TRNP1
chr21	29094697	29123552	NR_024357	0.532	+	LINC00113
chr22	45529638	45559662	NR_038956	0.532	-	NUP50-AS1
chr17	40834631	40852011	NM_003632	0.53	+	CNTNAP1
chr19	18682613	18688270	NM_003333	0.53	+	UBA52
chr19	18682613	18688270	NM_001033930	0.53	+	UBA52
chr3	11178778	11304939	NM_001098213	0.529	+	HRH1
chr16	30454945	30457296	NM_012248	0.528	-	SEPHS2
chr20	61867234	61871859	NM_022161	0.528	+	BIRC7
chr20	61867234	61871859	NM_139317	0.528	+	BIRC7
chr6	18120717	18122851	NM_198586	0.527	-	NHLRC1
chr10	70173820	70231878	NR_102264	0.527	-	DNA2
chr1	28199053	28213196	NM_001105556	0.014	+	THEMIS2
chr4	71554195	71556268	NM_020368	0.525	+	UTP3
chr11	119225924	119252436	NM_004205	0.524	-	USP2
chr11	119225924	119252436	NM_001243759	0.524	-	USP2
chr5	111064999	111093793	NM_001142477	0.524	-	NREP
chr11	85405264	85430393	NM_001289609	0.522	-	SYTL2
chr11	85405264	85430393	NM_206930	0.522	-	SYTL2
chr11	85405264	85430393	NM_001162952	0.522	-	SYTL2
chr2	74724643	74730443	NM_001009812	0.522	-	LBX2
chr5	101569691	101632253	NM_180991	0.522	-	SLCO4C1
chr9	139006426	139010731	NM_152833	0.522	-	C9orf69
chr11	111779343	111782750	NM_001289808	0.522	-	CRYAB
chr15	63879908	63893026	NR_034080	0.522	-	USP3-AS1
chr21	40685832	40686841	NR_111942	0.522	+	BRWD1-IT2
chr7	149570056	149577801	NM_001100592	0.522	+	ATP6V0E2
chr7	149570056	149577801	NM_001289990	0.522	+	ATP6V0E2
chr7	149570056	149577801	NM_145230	0.522	+	ATP6V0E2
chr7	149570056	149577801	NR_110612	0.522	+	ATP6V0E2
chr20	61870130	61870194	NR_036163	0.52	+	MIR3196
chr8	74223140	74268696	NR_125388	0.519	-	LOC101926926
chrX	38008587	38080177	NM_001170750	0.213	-	SRPX
chr6	132778662	132834337	NM_003569	0.519	-	STX7
chr11	66099541	66104000	NM_004292	0.518	-	RIN1
chr7	127950435	127983962	NM_018077	0.518	-	RBM28
chr7	127950435	127983962	NM_001166135	0.518	-	RBM28
chr12	133613871	133639890	NM_001289971	0.517	+	ZNF84
chr12	133613871	133639890	NM_001127372	0.517	+	ZNF84
chr12	133613871	133639890	NM_003428	0.517	+	ZNF84
chr4	120217573	120221968	NM_001001701	0.516	-	C4orf3
chr5	102201526	102366808	NM_000919	0.516	+	PAM
chr5	102201526	102366808	NM_001177306	0.516	+	PAM
chr5	102201526	102366808	NM_138822	0.516	+	PAM
chr5	102201526	102366808	NM_138821	0.516	+	PAM
chr5	102201526	102366808	NR_033440	0.516	+	PAM
chr5	102201526	102366808	NM_138766	0.516	+	PAM
chr11	67131638	67141648	NM_001166212	0.516	-	CLCF1
chr11	62382767	62389647	NM_012200	0.515	-	B3GAT3
chr11	62382767	62389647	NR_109991	0.515	-	B3GAT3
chr11	62382767	62389647	NM_001288721	0.515	-	B3GAT3
chr11	62382767	62389647	NM_001288723	0.515	-	B3GAT3
chr11	62382767	62389647	NM_001288722	0.515	-	B3GAT3
chr12	57910370	57914300	NM_001195054	0.514	-	DDIT3
chr12	57910370	57914300	NM_001195053	0.514	-	DDIT3
chr12	57910370	57914300	NM_004083	0.514	-	DDIT3
chr12	57910370	57914300	NM_001195057	0.514	-	DDIT3
chr12	57910370	57914300	NM_001195056	0.514	-	DDIT3
chr12	57910370	57914300	NM_001195055	0.514	-	DDIT3
chr16	58549382	58554431	NM_024860	0.514	+	SETD6
chr16	58549382	58554431	NM_001160305	0.514	+	SETD6
chr16	89988416	90002505	NM_001197181	0.514	+	TUBB3
chr17	9153787	9479275	NR_033656	0.514	-	STX8
chr17	9153787	9479275	NM_004853	0.514	-	STX8
chr10	51572363	51590734	NM_005437	0.513	+	NCOA4
chr5	96038541	96110385	NM_001284212	0.513	+	CAST
chr17	80193649	80197375	NM_001206952	0.513	+	SLC16A3
chr9	95059639	95087876	NM_017948	0.512	-	NOL8
chr9	95059639	95087876	NM_001256394	0.512	-	NOL8
chr9	95059639	95087876	NR_046106	0.512	-	NOL8
chr8	105235562	105266653	NM_001282882	0.509	+	RIMS2
chr10	104590287	104597290	NM_000102	0.509	-	CYP17A1
chr15	85427891	85489027	NM_004213	0.509	+	SLC28A1
chr15	85427891	85489027	NM_001287762	0.509	+	SLC28A1
chr15	85427891	85489027	NM_001287761	0.509	+	SLC28A1
chr15	85427891	85439277	NM_201651	0.509	+	SLC28A1
chr6	148663728	148873184	NM_015278	0.509	+	SASH1
chr12	96252708	96260238	NM_003095	0.509	+	SNRPF
chr8	74888376	74895018	NM_017866	0.508	+	TMEM70
chr8	74888376	74895018	NM_001040613	0.508	+	TMEM70
chr8	74888376	74895018	NR_033334	0.508	+	TMEM70
chr15	41062158	41064648	NM_001130448	0.508	+	C15orf62
chr19	5691844	5720463	NM_001276480	0.508	-	LONP1
chr19	47730198	47730278	NR_036158	0.507	+	MIR3190
chr1	28199053	28213196	NM_001039477	0.014	+	THEMIS2
chr1	28199053	28213196	NM_001286115	0.014	+	THEMIS2
chr1	28199053	28213196	NM_001286113	0.014	+	THEMIS2
chr1	28199053	28213196	NM_004848	0.014	+	THEMIS2
chr1	28918711	28921088	NM_152304	0.05	+	RAB42
chr1	28919006	28921088	NM_001193532	0.034	+	RAB42
chr4	129732424	129785787	NM_001287441	0.506	+	JADE1
chr4	129732424	129796379	NM_001287442	0.506	+	JADE1
chr4	185676748	185726942	NM_001286710	0.505	-	ACSL1
chr16	58035276	58047474	NM_001204911	0.505	+	USB1
chr16	58035276	58055527	NM_001195302	0.505	+	USB1
chr16	58035276	58055527	NM_024598	0.505	+	USB1
chr2	108905094	108926371	NM_176825	0.503	+	SULT1C2
chr2	108905094	108926371	NM_001056	0.503	+	SULT1C2
chr16	2732494	2759031	NM_018992	0.503	+	KCTD5
chr7	151253200	151433400	NM_001304527	0.503	-	PRKAG2
chr7	110303105	111202347	NM_032549	0.502	-	IMMP2L
chr11	11804681	11804769	NR_107037	0.501	-	MIR8070
chr1	28975111	28975246	NR_004407	0.372	+	RNU11
chr3	149530474	149679925	NM_007282	0.499	+	RNF13
chr3	149530474	149679925	NM_183381	0.499	+	RNF13
chr17	7482804	7485429	NM_001251	0.499	+	CD68
chr19	41816093	41830788	NM_052848	0.499	+	CCDC97
chr17	7482805	7485429	NM_001040059	0.499	+	CD68
chr17	41150445	41154971	NM_000988	0.499	+	RPL27
chr8	102064281	102088479	NR_033962	0.498	+	FLJ42969
chr14	74181824	74227001	NM_194278	0.498	-	ELMSAN1
chr15	62156504	62352664	NM_018080	0.497	-	VPS13C
chr15	62144589	62352664	NM_020821	0.497	-	VPS13C
chr15	62144589	62352664	NM_017684	0.497	-	VPS13C
chr15	62156504	62352664	NM_001018088	0.497	-	VPS13C
chr7	1581870	1596066	NM_001097620	0.496	-	TMEM184A
chr1	29213602	29446558	NM_004437	0.042	+	EPB41
chr1	29213602	29446558	NM_203342	0.042	+	EPB41
chr1	29213602	29446558	NM_001166005	0.042	+	EPB41
chr1	29213602	29446558	NM_001166007	0.042	+	EPB41
chr3	196050416	196065291	NM_001204898	0.495	-	TM4SF19
chr3	196050416	196065291	NM_001204897	0.495	-	TM4SF19
chr3	196050416	196065291	NM_138461	0.495	-	TM4SF19
chr3	196042955	196065291	NR_037950	0.495	-	TM4SF19-TCTEX1D2
chr8	146075550	146078963	NM_001081003	0.495	-	COMMD5
chr17	40687950	40696466	NM_000263	0.494	+	NAGLU
chr19	5691844	5720176	NR_076392	0.494	-	LONP1
chr19	5691844	5720176	NM_001276479	0.494	-	LONP1
chrX	38008587	38080177	NM_001170752	0.213	-	SRPX
chr3	11597540	11610398	NM_001128221	0.493	-	VGLL4
chr6	31707724	31730455	NM_002441	0.493	+	MSH5
chr6	31707724	31730455	NM_025259	0.493	+	MSH5
chr6	31707724	31730455	NM_172166	0.493	+	MSH5
chr6	31707724	31730455	NM_172165	0.493	+	MSH5
chr6	31707724	31732624	NR_037846	0.493	+	MSH5-SAPCD1
chr7	130565750	130598069	NR_034120	0.493	-	LINC-PINT
chr7	130562320	130598069	NR_110473	0.493	-	LINC-PINT
chr7	130565750	130598069	NR_110472	0.493	-	LINC-PINT
chr17	58254690	58469586	NM_032582	0.492	-	USP32
chr1	29213602	29446558	NM_203343	0.042	+	EPB41
chr1	32372021	32403988	NM_080391	0.544	-	PTP4A2
chr10	102672325	102719347	NM_001136123	0.491	+	FAM178A
chr10	102672325	102724891	NM_018121	0.491	+	FAM178A
chr10	102672325	102673643	NM_001243770	0.491	+	FAM178A
chr1	36273827	36323490	NM_017629	0.259	+	AGO4
chr16	57662137	57698951	NM_001145773	0.49	+	GPR56
chr16	57662137	57698951	NM_001145772	0.49	+	GPR56
chr16	57662137	57698951	NM_001145771	0.49	+	GPR56
chr16	57662137	57698951	NM_201524	0.49	+	GPR56
chr16	57662137	57698951	NM_201525	0.49	+	GPR56
chr6	145946439	146056991	NM_001018041	0.489	-	EPM2A
chr6	145946439	146056991	NM_005670	0.489	-	EPM2A
chr22	47169823	47571342	NM_001284305	0.489	+	TBC1D22A
chr22	45559725	45583890	NM_007172	0.489	+	NUP50
chr1	36602169	36615115	NR_073098	0.506	-	TRAPPC3
chr1	36602169	36615115	NM_014408	0.506	-	TRAPPC3
chr8	62413114	62627199	NM_004318	0.486	-	ASPH
chr8	62536268	62627199	NM_032466	0.486	-	ASPH
chr8	62536268	62627199	NM_001164754	0.486	-	ASPH
chr8	62587818	62627199	NM_001164756	0.486	-	ASPH
chr8	62536268	62627199	NM_001164755	0.486	-	ASPH
chr11	105481410	105784231	NM_001112812	0.486	+	GRIA4
chr11	105481410	105852819	NR_046356	0.486	+	GRIA4
chr15	75128456	75135552	NR_104308	0.485	-	ULK3
chr15	75128456	75135552	NR_104309	0.485	-	ULK3
chr15	75128456	75135552	NM_001284364	0.485	-	ULK3
chr15	75128456	75135552	NM_001284365	0.485	-	ULK3
chr15	75128456	75135552	NR_104307	0.485	-	ULK3
chr15	75128456	75135552	NM_001099436	0.485	-	ULK3
chr15	89631380	89745591	NM_152924	0.484	+	ABHD2
chr15	89631380	89745591	NM_007011	0.484	+	ABHD2
chr21	43159528	43187249	NM_020639	0.483	-	RIPK4
chr5	8333595	8457677	NR_039984	0.483	-	LOC729506
chr1	36602169	36615115	NR_073097	0.506	-	TRAPPC3
chr8	71581681	71648177	NM_001287260	0.482	+	XKR9
chr19	11685474	11689801	NM_001111035	0.481	-	ACP5
chr19	11685474	11689801	NM_001111036	0.481	-	ACP5
chr16	18816174	18937726	NM_015092	0.481	-	SMG1
chr12	133614167	133639890	NM_001289972	0.48	+	ZNF84
chr3	140660661	140698785	NM_018155	0.479	+	SLC25A36
chr3	140660661	140698785	NM_001104647	0.479	+	SLC25A36
chr4	159131400	159176439	NM_018342	0.479	+	TMEM144
chr21	45029767	45029870	NR_106718	0.478	-	MIR6070
chr16	5083702	5092972	NR_038913	0.477	+	NAGPA-AS1
chr16	56677715	56678853	NR_003658	0.477	+	MT1DP
chr3	158362316	158410360	NM_024996	0.476	+	GFM1
chr10	100191048	100191117	NR_039833	0.476	-	MIR4685
chrX	38008587	38080177	NM_006307	0.213	-	SRPX
chr12	133609244	133613808	NR_110091	0.475	-	LOC101928597
chr15	83424116	83474822	NM_001281806	0.475	-	FSD2
chr15	83424116	83474822	NM_001281805	0.475	-	FSD2
chr15	83424116	83474822	NM_001007122	0.475	-	FSD2
chr17	57697049	57774317	NM_001288653	0.475	+	CLTC
chr17	57697049	57774317	NM_004859	0.475	+	CLTC
chr7	150759738	150773614	NM_001199694	0.475	+	SLC4A2
chr11	65142662	65149857	NM_001278250	0.474	-	SLC25A45
chr11	65142662	65149857	NM_001300820	0.474	-	SLC25A45
chr11	71525090	71532593	NM_001278713	0.472	-	ZNF705E
chr7	105888731	105925638	NM_005746	0.472	-	NAMPT
chr10	75936246	76469061	NM_001202449	0.471	+	ADK
chr10	75936246	76469061	NM_001123	0.471	+	ADK
chr7	12726451	12730558	NM_001037164	0.47	+	ARL4A
chr7	12726451	12730558	NM_212460	0.47	+	ARL4A
chr11	73588013	73638781	NM_001267804	0.47	+	PAAF1
chr11	73588013	73638781	NM_001267803	0.47	+	PAAF1
chr11	73588013	73638781	NM_025155	0.47	+	PAAF1
chr11	73588013	73638781	NM_001267805	0.47	+	PAAF1
chr16	27214806	27233089	NM_024773	0.469	+	KDM8
chr7	158423860	158497522	NM_017760	0.468	-	NCAPG2
chr7	158423860	158497522	NR_104054	0.468	-	NCAPG2
chr7	158423860	158497522	NM_001281932	0.468	-	NCAPG2
chr7	158432487	158497522	NM_001281933	0.468	-	NCAPG2
chr11	47638857	47664206	NM_014342	0.467	-	MTCH2
chr3	156392204	156424557	NM_015508	0.465	+	TIPARP
chr6	30644165	30655093	NM_001134870	0.464	-	PPP1R18
chr16	79627744	79634622	NM_005360	0.464	-	MAF
chr16	79627744	79634622	NM_001031804	0.464	-	MAF
chr2	209130990	209223475	NM_015040	0.463	+	PIKFYVE
chr2	113033177	113097640	NM_198581	0.463	+	ZC3H6
chr2	209130990	209170271	NM_001178000	0.463	+	PIKFYVE
chr2	209130990	209170271	NM_152671	0.463	+	PIKFYVE
chr1	36602169	36615115	NM_001270894	0.506	-	TRAPPC3
chr4	3486270	3496209	NM_001256896	0.462	+	DOK7
chr10	115312777	115349360	NM_004132	0.461	+	HABP2
chr3	35785967	35786051	NR_029824	0.46	+	MIR128-2
chr21	34144410	34170016	NR_024622	0.46	+	C21orf62-AS1
chr21	34144410	34170016	NR_024623	0.46	+	C21orf62-AS1
chr20	3789140	3793081	NR_109859	0.459	+	LOC101929125
chr16	11928054	11945442	NM_015659	0.458	-	RSL1D1
chr7	30634180	30673648	NM_002047	0.457	+	GARS
chr14	65550456	65569413	NR_073138	0.457	-	MAX
chr14	65541841	65569413	NR_073137	0.457	-	MAX
chr2	172864803	172945587	NM_199227	0.455	+	METAP1D
chr3	57094468	57109460	NM_181727	0.455	+	SPATA12
chr1	36602169	36615115	NM_001270897	0.506	-	TRAPPC3
chr14	78266425	78400297	NM_001142545	0.452	+	ADCK1
chr14	78266425	78400297	NM_020421	0.452	+	ADCK1
chr1	36602169	36615115	NM_001270896	0.506	-	TRAPPC3
chr11	64323097	64338999	NM_018484	0.451	+	SLC22A11
chr15	89181973	89199575	NM_001303237	0.451	+	ISG20
chr15	89181973	89199575	NM_001303236	0.451	+	ISG20
chr15	89181973	89199575	NM_002201	0.451	+	ISG20
chr5	158584416	158637061	NM_001199380	0.449	-	RNF145
chr16	29690440	29709314	NM_014298	0.448	+	QPRT
chr7	116139654	116148595	NM_001233	0.448	+	CAV2
chr7	116139654	116148595	NM_001206747	0.448	+	CAV2
chr7	116139654	116148595	NM_198212	0.448	+	CAV2
chr7	2291404	2354110	NM_013321	0.447	-	SNX8
chr11	18343815	18388590	NM_001142307	0.447	+	GTF2H1
chr11	18343815	18388590	NM_005316	0.447	+	GTF2H1
chr10	61548505	61666414	NM_005436	0.444	-	CCDC6
chr17	17104308	17109646	NM_178836	0.444	-	PLD6
chr1	36921361	36930040	NM_031280	0.573	-	MRPS15
chr19	45682002	45685058	NM_212550	0.44	+	BLOC1S3
chr11	61582632	61582712	NR_031729	0.439	-	MIR1908
chr22	21354060	21356404	NM_030573	0.439	-	THAP7
chr22	21354060	21356404	NM_001008695	0.439	-	THAP7
chr2	187454789	187545629	NM_002210	0.438	+	ITGAV
chr2	187454789	187545629	NM_001145000	0.438	+	ITGAV
chr17	42754804	42767165	NM_144609	0.438	-	CCDC43
chr17	42754804	42767165	NM_001099225	0.438	-	CCDC43
chr8	120428551	120436678	NM_002514	0.437	+	NOV
chr2	70674411	70781147	NM_003236	0.436	-	TGFA
chr2	70674411	70781147	NM_001099691	0.436	-	TGFA
chrX	38660500	38663136	NR_046706	0.475	-	MID1IP1-AS1
chrX	38660684	38665783	NM_001098791	0.029	+	MID1IP1
chrX	38660684	38665783	NM_021242	0.029	+	MID1IP1
chr20	61826781	61847538	NM_017798	0.436	-	YTHDF1
chr12	299242	322863	NM_001122847	0.436	-	SLC6A12
chr7	916190	936071	NM_015949	0.434	+	GET4
chr11	47487488	47545540	NM_001172639	0.433	-	CELF1
chr9	95087749	95377437	NM_001286969	0.432	+	CENPP
chr9	95087749	95377437	NM_001012267	0.432	+	CENPP
chr9	132250938	132275965	NR_038955	0.432	+	LINC00963
chr11	65265232	65273939	NR_002819	0.431	+	MALAT1
chr2	20448452	20550611	NM_015317	0.43	-	PUM2
chr2	20448452	20550611	NM_001282752	0.43	-	PUM2
chr19	45666185	45681501	NM_024108	0.428	-	TRAPPC6A
chr19	45666185	45681501	NM_001270891	0.428	-	TRAPPC6A
chr19	45666185	45681501	NM_001270893	0.428	-	TRAPPC6A
chr19	45666185	45681501	NM_001270892	0.428	-	TRAPPC6A
chr11	59404191	59436511	NM_152716	0.425	-	PATL1
chr6	117803819	117891020	NM_173674	0.424	+	DCBLD1
chr6	90074334	90121995	NM_021244	0.424	-	RRAGD
chr17	80192774	80197375	NM_001206951	0.424	+	SLC16A3
chr1	38478383	38490497	NM_016037	0.442	+	UTP11L
chr1	39303868	39325495	NM_022157	0.533	-	RRAGC
chr7	23349827	23509995	NM_006547	0.423	-	IGF2BP3
chr1	39303868	39325495	NM_001271851	0.533	-	RRAGC
chr5	158584416	158636563	NM_001199383	0.422	-	RNF145
chr12	132568827	132610885	NR_003290	0.42	+	EP400NL
chr1	41944445	41950354	NM_001302269	0.063	-	EDN2
chr2	99613723	99771187	NM_025244	0.418	-	TSGA10
chr4	39529458	39596327	NR_047679	0.417	+	UGDH-AS1
chr1	41944445	41950354	NM_001956	0.063	-	EDN2
chr16	3074031	3077756	NM_024339	0.416	+	THOC6
chr16	3074031	3077756	NM_001142350	0.416	+	THOC6
chr11	107879407	107978488	NM_003478	0.413	+	CUL5
chr6	126102306	126253176	NM_001199619	0.412	+	NCOA7
chr6	126102306	126253176	NM_001199620	0.412	+	NCOA7
chr5	8457799	8463209	NR_039989	0.41	+	MIR4458HG
chr11	46406341	46408158	NM_000741	0.41	-	CHRM4
chr17	79679265	79688046	NM_012140	0.41	+	SLC25A10
chr17	79679265	79688046	NM_001270953	0.41	+	SLC25A10
chr17	79679265	79688046	NM_001270888	0.41	+	SLC25A10
chr16	27215295	27233089	NM_001145348	0.409	+	KDM8
chr13	51796469	51858377	NM_001242312	0.407	+	FAM124A
chr13	51796469	51858377	NM_145019	0.407	+	FAM124A
chr1	41944445	41950354	NR_126098	0.063	-	EDN2
chr17	33426810	33446888	NM_001142571	0.407	-	RAD51D
chr17	33426810	33446888	NM_133629	0.407	-	RAD51D
chr17	33426810	33446888	NM_002878	0.407	-	RAD51D
chr17	33426810	33446888	NR_037711	0.407	-	RAD51D
chr17	33426810	33446888	NR_037712	0.407	-	RAD51D
chr9	135973106	136024607	NM_001042368	0.405	-	RALGDS
chr16	57844548	57850831	NM_001278081	0.405	+	LOC388282
chr22	50354142	50357720	NM_001001852	0.405	+	PIM3
chr7	75573100	75573234	NR_002955	0.404	+	SNORA14A
chr20	49262007	49276828	NR_111906	0.404	+	LOC100506175
chr4	129732998	129796379	NM_001287443	0.404	+	JADE1
chr15	42867856	43013196	NM_020759	0.401	+	STARD9
chr2	33701320	33789798	NM_001139488	0.401	+	RASGRP3
chr9	38571360	38620360	NM_147195	0.401	-	ANKRD18A
chr12	54943863	54973023	NM_001288769	0.4	+	PDE1B
chr8	62627346	62627418	NR_039680	0.4	+	MIR4470
chr11	9776316	9781080	NR_033972	0.398	-	LOC440028
chr20	44519590	44527458	NM_001127695	0.398	+	CTSA
chr20	44519590	44527458	NM_001167594	0.398	+	CTSA
chr20	44519590	44527458	NM_000308	0.398	+	CTSA
chr16	85646841	85709812	NM_014615	0.396	+	GSE1
chr16	85646841	85709812	NM_001278184	0.396	+	GSE1
chr11	18300216	18343721	NM_181507	0.394	-	HPS5
chr11	18300216	18343721	NM_181508	0.394	-	HPS5
chr11	18300216	18343721	NM_007216	0.394	-	HPS5
chr6	35541361	35696360	NM_001145775	0.393	-	FKBP5
chr2	128458596	128461407	NM_032740	0.391	+	SFT2D3
chr10	111985761	112047123	NM_005962	0.389	+	MXI1
chr2	74732169	74734821	NM_032673	0.389	-	PCGF1
chr14	81641795	81687296	NM_015859	0.388	-	GTF2A1
chr14	81641795	81687296	NM_001278940	0.388	-	GTF2A1
chr9	129849627	129885044	NM_012098	0.386	-	ANGPTL2
chr19	10381516	10397291	NM_000201	0.386	+	ICAM1
chr17	39215492	39216344	NM_001165252	0.385	-	KRTAP2-3
chr19	36525886	36545664	NM_152658	0.385	-	THAP8
chr19	51385351	51399654	NR_002948	0.385	-	KLKP1
chr16	29817416	29822504	NM_001276275	0.384	+	MAZ
chr15	68499329	68522080	NM_017882	0.383	-	CLN6
chr22	18043138	18073656	NM_001303484	0.382	+	SLC25A18
chr22	18043138	18073656	NM_031481	0.382	+	SLC25A18
chr2	61404554	61414686	NM_152392	0.382	+	AHSA2
chr5	176875325	176883283	NM_001174102	0.38	+	PRR7
chr10	25270907	25305085	NM_145010	0.379	-	ENKUR
chr10	25270907	25305085	NR_072993	0.379	-	ENKUR
chr10	25270907	25305085	NR_072992	0.379	-	ENKUR
chr16	3014216	3018384	NM_024507	0.379	+	KREMEN2
chr16	3014216	3018384	NM_172229	0.379	+	KREMEN2
chr16	3014216	3018384	NM_001253726	0.379	+	KREMEN2
chr16	3014216	3018384	NM_001253725	0.379	+	KREMEN2
chr16	66914382	66925002	NM_020786	0.379	+	PDP2
chr19	1248551	1259142	NM_177401	0.379	+	MIDN
chr19	14588570	14606961	NM_202470	0.377	-	GIPC1
chr19	14588570	14606961	NM_202494	0.377	-	GIPC1
chr19	14588570	14606961	NM_005716	0.377	-	GIPC1
chr19	14588570	14606961	NM_202469	0.377	-	GIPC1
chr19	14588570	14606961	NM_202468	0.377	-	GIPC1
chr19	5720687	5778742	NM_152784	0.377	+	CATSPERD
chr8	146075550	146078452	NM_014066	0.376	-	COMMD5
chr8	146075550	146078452	NM_001081004	0.376	-	COMMD5
chr8	146075550	146078452	NM_001287237	0.376	-	COMMD5
chr1	45266035	45271667	NM_004073	0.346	+	PLK3
chr14	65472818	65569262	NM_001271069	0.373	-	MAX
chr14	65472818	65569262	NM_197957	0.373	-	MAX
chr14	65541841	65569262	NM_145112	0.373	-	MAX
chr14	65550456	65569262	NM_145114	0.373	-	MAX
chr14	65541841	65569262	NM_145113	0.373	-	MAX
chr14	65550456	65569262	NM_001271068	0.373	-	MAX
chr14	65541841	65569262	NM_002382	0.373	-	MAX
chr1	45271581	45272957	NM_001013632	0.423	-	TCTEX1D4
chr4	11399987	11430537	NM_005114	0.371	-	HS3ST1
chr7	110303105	111202573	NM_001244606	0.371	-	IMMP2L
chr2	71295407	71305998	NM_017567	0.369	+	NAGK
chr5	150883652	150948505	NM_001447	0.368	-	FAT2
chr19	51754331	51772582	NR_102324	0.367	+	SIGLECL1
chr6	30644165	30655672	NM_133471	0.366	-	PPP1R18
chr20	62218954	62258381	NM_012384	0.366	-	GMEB2
chr18	12328942	12377275	NM_006796	0.366	-	AFG3L2
chr7	21940516	21985542	NM_001127370	0.363	-	CDCA7L
chr7	21940516	21985542	NM_001127371	0.363	-	CDCA7L
chr7	21940516	21985542	NM_018719	0.363	-	CDCA7L
chr21	36118121	36120664	NR_038886	0.363	+	LINC01426
chr21	36118121	36157168	NR_038885	0.363	+	LINC01426
chr16	585315	585368	NR_049852	0.363	+	MIR5587
chr10	99437180	99447015	NM_021732	0.362	-	AVPI1
chr19	8429010	8439259	NM_139314	0.361	+	ANGPTL4
chr19	8429010	8439259	NM_001039667	0.361	+	ANGPTL4
chr19	8429010	8439259	NR_104213	0.361	+	ANGPTL4
chr15	65255361	65282284	NM_016630	0.36	-	SPG21
chr15	65255361	65282284	NM_001127890	0.36	-	SPG21
chr12	94960899	95009927	NM_001301036	0.359	-	TMCC3
chr6	74303101	74363737	NM_012434	0.358	-	SLC17A5
chr6	35227490	35263764	NM_001292032	0.357	+	ZNF76
chr6	35227490	35263764	NM_003427	0.357	+	ZNF76
chr12	63037762	63328665	NM_020700	0.356	-	PPM1H
chr2	113403433	113421400	NM_005415	0.355	+	SLC20A1
chr19	41732659	41767672	NM_001278599	0.353	+	AXL
chr11	128392284	128392344	NR_106738	0.351	+	MIR6090
chr10	99473464	99477909	NM_031484	0.351	+	MARVELD1
chr9	38621084	38623277	NR_027294	0.35	+	FAM201A
chr17	3539761	3566397	NM_004937	0.35	+	CTNS
chr17	3539761	3566397	NM_001031681	0.35	+	CTNS
chr12	46576840	46663208	NM_030674	0.349	-	SLC38A1
chr12	46576840	46663208	NM_001077484	0.349	-	SLC38A1
chr12	46576839	46663208	NM_001278388	0.349	-	SLC38A1
chr12	46576839	46663208	NM_001278387	0.349	-	SLC38A1
chr4	1984440	2010962	NM_005663	0.349	-	NELFA
chr1	45274153	45279801	NM_001136537	0.177	+	BTBD19
chr9	130860760	130871537	NM_052901	0.343	+	SLC25A25
chr9	130860760	130871537	NR_049766	0.343	+	SLC25A25
chr8	145149937	145152430	NM_001916	0.342	+	CYC1
chr16	1784985	1785067	NR_036138	0.342	+	MIR3177
chr17	18853988	18924004	NM_001282417	0.342	+	SLC5A10
chr12	53645369	53648190	NM_001170790	0.341	+	MFSD5
chr10	98353068	98480279	NM_152309	0.339	-	PIK3AP1
chr3	66271167	66429351	NM_001164796	0.339	+	SLC25A26
chr3	66271167	66429351	NR_028475	0.339	+	SLC25A26
chr9	90340973	90346384	NM_001912	0.339	+	CTSL
chr9	90340973	90346384	NM_001257971	0.339	+	CTSL
chr9	90340973	90346384	NM_145918	0.339	+	CTSL
chr9	90340973	90346384	NM_001257973	0.339	+	CTSL
chr9	90340973	90346384	NM_001257972	0.339	+	CTSL
chr6	6144310	6320924	NM_000129	0.337	-	F13A1
chr9	841689	969090	NM_021951	0.336	+	DMRT1
chr11	105480799	105852819	NM_000829	0.335	+	GRIA4
chr11	105480799	105784231	NM_001077244	0.335	+	GRIA4
chr11	105480799	105852819	NM_001077243	0.335	+	GRIA4
chr8	19171486	19253729	NM_001174159	0.333	+	SH2D4A
chr12	10365488	10375724	NM_031412	0.333	+	GABARAPL1
chr1	46016454	46035723	NM_001202413	0.495	+	AKR1A1
chr4	156588814	156658214	NM_001130684	0.331	+	GUCY1A3
chr19	36545782	36596012	NM_001083961	0.329	+	WDR62
chr19	36545782	36596012	NM_173636	0.329	+	WDR62
chr19	46171501	46185717	NM_000164	0.328	+	GIPR
chr16	2198650	2204141	NM_014353	0.326	+	RAB26
chr11	65142662	65150145	NM_001077241	0.323	-	SLC25A45
chr11	65142662	65150145	NM_182556	0.323	-	SLC25A45
chr6	160148531	160170453	NM_152857	0.322	+	WTAP
chr6	160148531	160177352	NM_001270531	0.322	+	WTAP
chr6	160148531	160170453	NM_001270533	0.322	+	WTAP
chr8	38368351	38386180	NM_001303531	0.32	-	C8orf86
chr8	38368351	38386180	NM_207412	0.32	-	C8orf86
chr17	2592679	2614927	NM_015229	0.32	-	CLUH
chr21	38595725	38639833	NM_006052	0.32	-	DSCR3
chr17	900356	905390	NM_013337	0.318	+	TIMM22
chr11	128328655	128392205	NM_005238	0.316	-	ETS1
chr11	128328655	128392205	NM_001162422	0.316	-	ETS1
chr3	23987611	24022109	NM_001145425	0.315	+	NR1D2
chr10	102106771	102124588	NM_005063	0.314	+	SCD
chr5	176513872	176525143	NM_002011	0.313	+	FGFR4
chr5	176513872	176525143	NM_213647	0.313	+	FGFR4
chr5	176513872	176525143	NM_001291980	0.313	+	FGFR4
chr11	1753639	1771824	NM_001170820	0.311	-	IFITM10
chr5	111064999	111093399	NM_001142478	0.31	-	NREP
chr2	122288455	122288585	NR_023343	0.309	+	RNU4ATAC
chr2	238482964	238499769	NR_033308	0.307	-	RAB17
chr2	238482964	238499769	NM_022449	0.307	-	RAB17
chr16	67207755	67209640	NM_001185057	0.307	+	NOL3
chr16	67207755	67209640	NM_003946	0.307	+	NOL3
chr16	67207755	67209640	NM_001276311	0.307	+	NOL3
chr4	2937272	2952800	NR_015453	0.306	+	NOP14-AS1
chr21	36160097	36260987	NM_001001890	0.305	-	RUNX1
chr21	36193573	36260987	NM_001122607	0.305	-	RUNX1
chr10	43881064	43892279	NM_001098208	0.305	-	HNRNPF
chr4	39500375	39529218	NM_003359	0.303	-	UGDH
chr4	39500374	39529218	NM_001184700	0.303	-	UGDH
chr4	39500375	39529218	NM_001184701	0.303	-	UGDH
chr17	8108048	8113944	NM_004217	0.3	-	AURKB
chr17	8108048	8113944	NM_001284526	0.3	-	AURKB
chr17	8108048	8113944	NM_001256834	0.3	-	AURKB
chr16	29817857	29822504	NM_002383	0.3	+	MAZ
chr16	29817857	29822504	NM_001042539	0.3	+	MAZ
chr16	29817857	29822504	NR_074080	0.3	+	MAZ
chr16	29817857	29822504	NM_001276276	0.3	+	MAZ
chr1	46016454	46035723	NM_001202414	0.495	+	AKR1A1
chr1	46016454	46035723	NM_006066	0.495	+	AKR1A1
chrX	38660684	38665783	NM_001098790	0.029	+	MID1IP1
chr20	39766160	39804357	NM_002660	0.294	+	PLCG1
chr20	39766160	39804357	NM_182811	0.294	+	PLCG1
chr21	44394619	44454041	NM_004571	0.293	+	PKNOX1
chr21	44394619	44454041	NM_001286258	0.293	+	PKNOX1
chr17	80194543	80194604	NR_106845	0.293	+	MIR6787
chr2	134884695	134884763	NR_037450	0.291	+	MIR3679
chr2	85661917	85664152	NM_198482	0.29	+	SH2D6
chr19	39327027	39340617	NM_001533	0.289	-	HNRNPL
chr17	3511555	3539616	NM_013276	0.288	-	SHPK
chr3	171318194	171528284	NM_002662	0.288	-	PLD1
chr3	171318194	171528284	NM_001130081	0.288	-	PLD1
chr11	67131638	67141206	NM_013246	0.286	-	CLCF1
chr6	122931376	123047518	NM_032471	0.286	+	PKIB
chr6	122931376	123047518	NM_181795	0.286	+	PKIB
chr17	7143737	7145753	NM_007278	0.286	-	GABARAP
chr9	139006426	139010277	NM_001256526	0.285	-	C9orf69
chr7	100770369	100782547	NM_000602	0.285	+	SERPINE1
chr10	90639943	90683259	NM_020799	0.284	+	STAMBPL1
chr5	133861797	133918920	NM_015288	0.282	+	JADE2
chr12	62995530	62997214	NR_121682	0.282	-	LINC01465
chr13	47345390	47371367	NM_001984	0.282	-	ESD
chr1	46016454	46035723	NM_153326	0.495	+	AKR1A1
chr3	10326102	10327430	NR_026829	0.279	+	LINC00852
chr7	79082272	79100524	NR_038346	0.278	+	MAGI2-AS3
chr7	79082272	79100524	NR_038345	0.278	+	MAGI2-AS3
chr2	74011315	74044274	NM_001080474	0.278	+	C2orf78
chr2	73300509	73340146	NM_015470	0.277	-	RAB11FIP5
chr6	86386724	86388451	NR_003038	0.277	-	SNHG5
chr16	30996518	31000473	NM_001142778	0.276	+	HSD3B7
chr16	30996518	31000473	NM_001142777	0.276	+	HSD3B7
chr16	30996518	31000473	NM_025193	0.276	+	HSD3B7
chr18	21742010	21977833	NM_080597	0.276	-	OSBPL1A
chr6	15523038	15663289	NM_001271669	0.274	-	DTNBP1
chr6	15523038	15663289	NM_001271668	0.274	-	DTNBP1
chr6	15523038	15663289	NM_001271667	0.274	-	DTNBP1
chr6	15523800	15663289	NM_183040	0.274	-	DTNBP1
chr6	15523800	15663289	NR_036448	0.274	-	DTNBP1
chr6	15523031	15663289	NM_032122	0.274	-	DTNBP1
chr7	137638093	137642712	NM_001243523	0.274	+	LOC100130880
chr1	50906934	51425936	NM_007051	0.482	-	FAF1
chr1	51752929	51796236	NM_001297663	0.194	-	TTC39A
chr16	21312169	21329912	NR_026675	0.272	+	CRYM-AS1
chr17	72427666	72443568	NM_022036	0.27	+	GPRC5C
chr19	55741146	55770038	NM_014931	0.269	-	PPP6R1
chr1	51752929	51795874	NM_001297664	0.12	-	TTC39A
chr16	31191430	31206192	NM_004960	0.269	+	FUS
chr16	31191430	31206192	NM_001170634	0.269	+	FUS
chr16	31191430	31206192	NM_001170937	0.269	+	FUS
chr16	31191430	31206192	NR_028388	0.269	+	FUS
chr1	51761209	51796236	NM_001297662	0.194	-	TTC39A
chr1	51795325	51796953	NR_123731	0.058	+	TTC39A-AS1
chrX	40944887	41095832	NM_001039590	0.173	+	USP9X
chrX	40944887	41095832	NM_001039591	0.173	+	USP9X
chrX	48553944	48567406	NM_001282166	0.598	+	SUV39H1
chrX	48555123	48567406	NM_003173	0.128	+	SUV39H1
chrX	49031905	49042776	NM_006150	0.519	-	PRICKLE3
chrX	102930425	102941746	NM_001142430	0.265	-	MORF4L2
chrX	102930425	102941746	NM_001142418	0.265	-	MORF4L2
chrX	102930425	102941746	NM_001142423	0.265	-	MORF4L2
chr1	54359860	54376759	NM_000792	0.011	+	DIO1
chr16	56279431	56279535	NR_037499	0.26	+	MIR3935
chr12	57849095	57851791	NM_031479	0.259	+	INHBE
chr1	54359860	54376759	NM_001039716	0.011	+	DIO1
chr1	54359860	54376759	NM_213593	0.011	+	DIO1
chr1	54359860	54376759	NM_001039715	0.011	+	DIO1
chr12	7052979	7055166	NM_001301837	0.256	+	C12orf57
chr12	7052979	7055166	NM_001301838	0.256	+	C12orf57
chr12	7052979	7055166	NM_138425	0.256	+	C12orf57
chr12	7052979	7055166	NR_126035	0.256	+	C12orf57
chr16	68776418	68776474	NR_106988	0.256	+	MIR7641-2
chr7	12726910	12730558	NM_001195396	0.255	+	ARL4A
chr7	12726910	12730558	NM_005738	0.255	+	ARL4A
chr5	111064999	111093252	NM_001142479	0.255	-	NREP
chr5	111064999	111093252	NM_001142480	0.255	-	NREP
chr12	2378941	2397911	NR_046769	0.255	+	CACNA1C-IT3
chr22	21982377	21984340	NM_001017964	0.253	-	YDJC
chr2	232319458	232329205	NM_005381	0.252	-	NCL
chr19	676388	683392	NM_005860	0.251	+	FSTL3
chr16	2580035	2581409	NM_001048212	0.251	-	CEMP1
chr22	38507501	38577761	NM_003560	0.25	-	PLA2G6
chr22	38507501	38577761	NM_001004426	0.25	-	PLA2G6
chr4	128838959	128887139	NM_152778	0.248	-	MFSD8
chr7	116140097	116148595	NM_001206748	0.248	+	CAV2
chr3	39183341	39195102	NM_033027	0.246	-	CSRNP1
chr11	2397406	2418649	NM_001297649	0.245	+	CD81
chr8	1711869	1734736	NM_018941	0.244	+	CLN8
chr17	7478030	7478165	NR_002918	0.243	+	SNORA48
chr17	40831419	40833845	NM_016602	0.243	-	CCR10
chr7	150065878	150071133	NM_001099696	0.242	+	REPIN1
chr7	150065878	150071133	NM_001099695	0.242	+	REPIN1
chr7	150065878	150071133	NM_013400	0.242	+	REPIN1
chr13	31191829	31233686	NM_005800	0.239	+	USPL1
chr17	68071365	68131746	NM_018658	0.239	+	KCNJ16
chr17	68071365	68131746	NM_170741	0.239	+	KCNJ16
chr17	68071365	68131746	NM_001270422	0.239	+	KCNJ16
chr17	68071365	68131746	NM_001291622	0.239	+	KCNJ16
chr3	156392714	156424557	NM_001184717	0.236	+	TIPARP
chr11	63341943	63381909	NM_007069	0.234	-	PLA2G16
chr6	74225472	74230755	NM_001402	0.233	-	EEF1A1
chrX	102930425	102941746	NM_001142429	0.265	-	MORF4L2
chrX	102930425	102941746	NM_012286	0.265	-	MORF4L2
chrX	102930425	102941746	NM_001142426	0.265	-	MORF4L2
chrX	102930425	102941746	NM_001142425	0.265	-	MORF4L2
chrX	102930425	102941746	NM_001142424	0.265	-	MORF4L2
chrX	102930425	102943086	NM_001142421	0.232	-	MORF4L2
chrX	102930425	102943086	NM_001142419	0.232	-	MORF4L2
chrX	102930425	102943086	NM_001142422	0.232	-	MORF4L2
chr11	61583674	61634826	NM_001281501	0.232	+	FADS2
chr10	73571639	73575704	NM_001171936	0.231	+	CDH23
chr10	73571639	73575704	NM_001171935	0.231	+	CDH23
chr13	111530886	111567454	NM_017664	0.231	-	ANKRD10
chr13	111530886	111567454	NR_104587	0.231	-	ANKRD10
chr13	111545038	111567454	NR_104586	0.231	-	ANKRD10
chr13	111545038	111567454	NM_001286721	0.231	-	ANKRD10
chr18	77439800	77514510	NM_004715	0.229	+	CTDP1
chr18	77439800	77514510	NM_048368	0.229	+	CTDP1
chr19	49316273	49339934	NM_016246	0.229	-	HSD17B14
chr7	2394473	2420377	NM_003751	0.228	+	EIF3B
chr7	2394473	2420377	NM_001037283	0.228	+	EIF3B
chr10	88780045	88784487	NM_001146157	0.228	+	FAM25A
chr20	300330	305896	NR_109990	0.228	-	NRSN2-AS1
chr22	20193854	20196060	NR_026919	0.228	+	LINC00896
chr22	38507501	38577836	NM_001199562	0.226	-	PLA2G6
chr22	19318223	19419219	NM_003325	0.225	-	HIRA
chr11	63341943	63381941	NM_001128203	0.224	-	PLA2G16
chr8	124996377	125053023	NR_040044	0.223	-	FER1L6-AS1
chr11	47430045	47438051	NM_152264	0.222	+	SLC39A13
chr11	47430045	47438051	NM_001128225	0.222	+	SLC39A13
chr22	46481876	46509808	NR_027033	0.222	+	MIRLET7BHG
chr22	46481876	46509808	NR_110479	0.222	+	MIRLET7BHG
chr12	299242	323371	NM_001122848	0.221	-	SLC6A12
chr12	299242	323371	NM_001206931	0.221	-	SLC6A12
chr9	136325086	136335909	NM_001135775	0.218	+	CACFD1
chr9	136325086	136335909	NM_017586	0.218	+	CACFD1
chr9	136325086	136335909	NM_001242370	0.218	+	CACFD1
chr9	136325086	136335909	NM_001242369	0.218	+	CACFD1
chr1	65445259	65468159	NR_119383	0.264	-	LINC01359
chr6	33689442	33714762	NM_001142883	0.217	-	IP6K3
chr6	33689442	33714762	NM_054111	0.217	-	IP6K3
chr15	38545051	38649450	NM_152594	0.215	+	SPRED1
chr11	2920950	2946476	NM_183233	0.214	+	SLC22A18
chr16	55358470	55364672	NM_024335	0.214	+	IRX6
chr22	37748230	37750879	NR_110515	0.214	-	LOC100506271
chrX	102930425	102943086	NM_001142420	0.232	-	MORF4L2
chrX	102930425	102943086	NM_001142432	0.232	-	MORF4L2
chrX	102930425	102943086	NM_001142431	0.232	-	MORF4L2
chrX	102930425	102943086	NM_001142428	0.232	-	MORF4L2
chr1	90286572	90401989	NM_001134479	0.501	+	LRRC8D
chr1	90287479	90401989	NM_018103	0.149	+	LRRC8D
chr17	9479943	9546776	NM_145054	0.211	+	CFAP52
chr17	9479943	9546776	NM_001080556	0.211	+	CFAP52
chr17	3763616	3796337	NM_032294	0.21	-	CAMKK1
chr17	3768450	3796337	NM_172207	0.21	-	CAMKK1
chr5	111064999	111093106	NM_001142481	0.21	-	NREP
chr5	111064999	111093104	NM_001142482	0.209	-	NREP
chr10	90694830	90751147	NM_001141945	0.208	-	ACTA2
chr7	106809459	106842974	NM_012257	0.208	+	HBP1
chr8	21995532	21999448	NM_025232	0.205	-	REEP4
chr2	74729743	74732192	NR_024606	0.205	+	LBX2-AS1
chr16	19125253	19132952	NR_028028	0.205	+	ITPRIPL2
chr16	19125253	19132952	NM_001034841	0.205	+	ITPRIPL2
chr4	125585203	125633887	NM_020337	0.204	-	ANKRD50
chr4	125585206	125633887	NM_001167882	0.204	-	ANKRD50
chr19	56598728	56632742	NM_001002836	0.203	-	ZNF787
chr11	111783459	111797595	NR_037651	0.203	+	HSPB2-C11orf52
chr11	111783459	111784817	NM_001541	0.203	+	HSPB2
chr6	146056004	146207721	NR_038246	0.202	+	LOC100507557
chr12	22601479	22697480	NM_014802	0.202	-	C2CD5
chr12	22601479	22697480	NM_001286177	0.202	-	C2CD5
chr12	22601479	22697480	NM_001286173	0.202	-	C2CD5
chr12	22601479	22697480	NM_001286175	0.202	-	C2CD5
chr12	22601479	22697480	NM_001286176	0.202	-	C2CD5
chr12	22601479	22697480	NM_001286174	0.202	-	C2CD5
chr12	62997465	62997549	NR_029661	0.202	+	MIRLET7I
chr5	141242216	141257975	NM_002587	0.201	-	PCDH1
chr5	141232675	141257975	NM_032420	0.201	-	PCDH1
chr10	134210701	134231358	NM_138499	0.201	+	PWWP2B
chr10	134210701	134231358	NM_001098637	0.201	+	PWWP2B
chr3	38035077	38048676	NM_015873	0.2	+	VILL
chr11	19732479	19736218	NR_015384	0.2	-	LOC100126784
chr5	179247841	179265077	NM_003900	0.197	+	SQSTM1
chr13	114110133	114145023	NM_001014283	0.197	-	DCUN1D2
chr5	43573286	43603332	NR_073113	0.197	-	NNT-AS1
chr7	7676574	7758238	NM_002947	0.196	-	RPA3
chr15	75494220	75504510	NM_015492	0.196	+	C15orf39
chr1	93775665	93811368	NR_034089	0.534	-	LOC100131564
chr1	93811477	93828148	NM_001938	0.462	+	DR1
chr2	198351307	198364640	NM_002156	0.194	-	HSPD1
chr8	19171080	19253729	NM_001174160	0.194	+	SH2D4A
chr8	19171080	19253729	NM_022071	0.194	+	SH2D4A
chr7	106809405	106842974	NM_001244262	0.193	+	HBP1
chr9	135820931	135867074	NM_004188	0.192	+	GFI1B
chr20	62328003	62330051	NM_003823	0.192	+	TNFRSF6B
chr5	170814707	170837888	NM_199185	0.192	+	NPM1
chr5	170814707	170837888	NM_002520	0.192	+	NPM1
chr5	170814707	170833731	NM_001037738	0.192	+	NPM1
chr17	15133093	15165906	NM_001281455	0.191	-	PMP22
chr17	15133093	15165906	NM_153321	0.191	-	PMP22
chr19	11832079	11849824	NM_001080493	0.191	-	ZNF823
chr19	11832079	11849824	NM_001297610	0.191	-	ZNF823
chr19	11832079	11849824	NM_017507	0.191	-	ZNF823
chr5	139943255	139943336	NR_106889	0.19	-	MIR6831
chr16	89753075	89762772	NR_027702	0.189	+	CDK10
chr16	89753075	89762772	NM_001160367	0.189	+	CDK10
chr16	89753075	89762772	NM_001098533	0.189	+	CDK10
chr16	89753075	89762772	NM_052987	0.189	+	CDK10
chr16	89753075	89762772	NR_027703	0.189	+	CDK10
chr16	89753075	89762772	NM_052988	0.189	+	CDK10
chr22	20008591	20053449	NM_001283116	0.189	+	TANGO2
chr22	20008591	20053449	NM_001283248	0.189	+	TANGO2
chr22	20008591	20053449	NM_152906	0.189	+	TANGO2
chr22	20008591	20053449	NR_104274	0.189	+	TANGO2
chr22	20008591	20053449	NM_001283215	0.189	+	TANGO2
chr22	20008591	20053449	NM_001283154	0.189	+	TANGO2
chr22	20008591	20053449	NM_001283148	0.189	+	TANGO2
chr22	20008591	20053449	NM_001283186	0.189	+	TANGO2
chr22	20008591	20053449	NM_001283129	0.189	+	TANGO2
chr22	20008591	20053449	NM_001283235	0.189	+	TANGO2
chr22	20008591	20053449	NM_001283199	0.189	+	TANGO2
chr3	5021096	5026865	NM_003670	0.187	+	BHLHE40
chr5	71869901	71956496	NR_105007	0.187	-	LOC102477328
chr8	17913924	17941879	NM_177924	0.187	-	ASAH1
chr19	46144904	46146092	NM_001242348	0.185	+	C19orf83
chr1	94057524	94065587	NR_034091	0.451	+	LOC100129046
chr14	50091891	50101948	NM_018139	0.182	-	DNAAF2
chr14	50091891	50101948	NM_001083908	0.182	-	DNAAF2
chr5	191625	195468	NM_001080478	0.182	+	LRRC14B
chr17	4862520	4871132	NM_004890	0.182	-	SPAG7
chr21	30671736	30718469	NM_206866	0.181	+	BACH1
chr11	65633911	65640405	NR_037718	0.181	-	EFEMP2
chr11	65633911	65640405	NM_016938	0.181	-	EFEMP2
chr1	109472129	109506121	NM_001048210	0.491	-	CLCC1
chr1	109472129	109506121	NM_015127	0.491	-	CLCC1
chr11	61583875	61634826	NM_001281502	0.178	+	FADS2
chr16	89387540	89391518	NM_001242885	0.178	+	LOC100287036
chr6	22134830	22147422	NR_034143	0.177	-	NBAT1
chr19	2425621	2427914	NM_012458	0.177	-	TIMM13
chr1	110828998	110881793	NR_036595	0.218	-	LOC440600
chr17	4487833	4511614	NM_001114974	0.175	+	SMTNL2
chr22	25498383	25508659	NR_038941	0.175	-	LOC100128531
chr2	198364720	198368187	NM_002157	0.175	+	HSPE1
chr2	198364720	198418423	NM_001202485	0.175	+	HSPE1-MOB4
chr12	109185694	109221327	NM_001161331	0.175	-	SSH1
chr16	81567506	81567571	NR_107008	0.174	+	MIR7854
chr12	53645875	53648190	NM_032889	0.174	+	MFSD5
chr4	1160720	1166999	NM_001128325	0.173	-	SPON2
chr19	11877814	11894893	NM_152355	0.173	+	ZNF441
chrX	102930425	102943086	NM_001142427	0.232	-	MORF4L2
chrX	102942211	102947484	NR_038978	0.493	+	MORF4L2-AS1
chr11	59522531	59573355	NM_004177	0.173	+	STX3
chr11	59522531	59573355	NM_001178040	0.173	+	STX3
chr14	68286495	69062738	NM_133509	0.172	+	RAD51B
chr14	68286495	68964598	NM_002877	0.172	+	RAD51B
chr14	68286495	68944810	NM_133510	0.172	+	RAD51B
chr5	43603228	43705668	NM_182977	0.171	+	NNT
chr8	128958804	128960969	NR_103558	0.17	-	TMEM75
chr5	111064999	111092945	NM_004772	0.169	-	NREP
chr1	110881944	110889303	NM_022768	0.178	+	RBM15
chr12	59989820	60183635	NM_001270623	0.169	+	SLC16A7
chr12	59989820	60183635	NM_001270622	0.169	+	SLC16A7
chr12	7052664	7055166	NM_001301834	0.168	+	C12orf57
chrX	105855159	105922673	NM_018015	0.575	+	CXorf57
chr17	2287353	2304258	NM_020310	0.165	-	MNT
chr14	61447964	61550451	NR_033344	0.164	+	SLC38A6
chr9	139305024	139318213	NM_015160	0.164	+	PMPCA
chr9	139305024	139318213	NM_001282944	0.164	+	PMPCA
chr9	139305024	139318213	NM_001282946	0.164	+	PMPCA
chr11	644219	695754	NM_021008	0.163	-	DEAF1
chr11	644219	695754	NM_001293634	0.163	-	DEAF1
chr22	45560551	45583890	NM_153645	0.162	+	NUP50
chr22	47080306	47134152	NM_022766	0.162	-	CERK
chr7	100802753	100802836	NR_039797	0.161	+	MIR4653
chr17	63005406	63052920	NM_006572	0.161	-	GNA13
chr12	54943176	54973023	NM_000924	0.16	+	PDE1B
chr12	54943176	54973023	NM_001288768	0.16	+	PDE1B
chr9	137298427	137332432	NM_001291921	0.159	+	RXRA
chr11	832951	838835	NM_001039490	0.158	+	CD151
chr11	832951	838835	NM_139029	0.158	+	CD151
chr11	832951	838835	NM_139030	0.158	+	CD151
chr11	832951	838835	NM_004357	0.158	+	CD151
chr7	149564782	149570951	NR_027040	0.158	-	ATP6V0E2-AS1
chr9	139296373	139305054	NM_001039707	0.157	-	SDCCAG3
chr9	139296373	139305054	NM_006643	0.157	-	SDCCAG3
chr9	139296373	139305054	NM_001039708	0.157	-	SDCCAG3
chr11	62600382	62607628	NM_018093	0.157	-	WDR74
chr2	54683453	54898583	NM_003128	0.156	+	SPTBN1
chr19	1103924	1106788	NM_002085	0.156	+	GPX4
chr19	1103924	1106788	NM_001039847	0.156	+	GPX4
chr12	26272958	26278003	NM_030762	0.155	-	BHLHE41
chr9	135821093	135821158	NR_049862	0.155	+	MIR548AW
chr12	46589507	46661770	NM_001278390	0.155	-	SLC38A1
chr8	128902873	129113499	NR_003367	0.155	+	PVT1
chr12	7052600	7055166	NM_001301836	0.154	+	C12orf57
chr17	4872996	4873066	NR_106924	0.154	-	MIR6864
chr5	133861339	133918920	NM_001289985	0.153	+	JADE2
chr5	133861339	133918920	NM_001289984	0.153	+	JADE2
chr3	193853930	193856401	NM_005524	0.153	+	HES1
chr16	89284110	89295965	NR_037705	0.152	+	ZNF778
chr16	89284110	89295965	NM_182531	0.152	+	ZNF778
chr16	89284110	89295965	NM_001201407	0.152	+	ZNF778
chr3	37284681	37408370	NM_001172713	0.151	+	GOLGA4
chr3	37284681	37408370	NM_002078	0.151	+	GOLGA4
chr19	46144751	46146092	NR_130728	0.151	+	C19orf83
chr19	46144751	46146092	NR_130729	0.151	+	C19orf83
chr11	65659606	65667997	NM_001300855	0.151	-	FOSL1
chr11	65659606	65667997	NM_001300856	0.151	-	FOSL1
chr11	65659606	65667997	NM_001300857	0.151	-	FOSL1
chr11	65659606	65667997	NM_005438	0.151	-	FOSL1
chr11	65659606	65667997	NR_125339	0.151	-	FOSL1
chr11	65659606	65667997	NM_001300844	0.151	-	FOSL1
chr16	777245	779715	NM_032304	0.151	+	HAGHL
chr16	34980922	34990995	NR_033985	0.15	+	FLJ26245
chr10	43881064	43904332	NM_001098205	0.15	-	HNRNPF
chr1	110881944	110889303	NM_001201545	0.178	+	RBM15
chr20	306214	310872	NM_006943	0.149	+	SOX12
chr2	26987141	27004099	NM_017877	0.148	+	SLC35F6
chr17	18855477	18924004	NM_152351	0.148	+	SLC5A10
chr17	18855477	18924004	NM_001270649	0.148	+	SLC5A10
chr17	18855477	18924004	NM_001270648	0.148	+	SLC5A10
chr17	18855477	18924004	NM_001042450	0.148	+	SLC5A10
chr11	3647689	3658789	NR_002720	0.147	+	TRPC2
chr17	49039534	49198226	NM_003971	0.147	-	SPAG9
chr17	49039534	49198226	NM_001130527	0.147	-	SPAG9
chr17	49039534	49198226	NM_001130528	0.147	-	SPAG9
chr20	62571181	62582527	NM_001193379	0.145	-	UCKL1
chr16	68262449	68270136	NM_024939	0.144	-	ESRP2
chr2	157292899	157442915	NM_000408	0.141	+	GPD2
chr6	99720792	99797531	NM_032511	0.141	-	FAXC
chr9	139270028	139292889	NM_003086	0.14	-	SNAPC4
chr14	61447831	61550451	NM_001172702	0.137	+	SLC38A6
chr14	61447831	61519261	NM_153811	0.137	+	SLC38A6
chr4	156588148	156658214	NM_001130685	0.136	+	GUCY1A3
chr4	156588148	156658214	NM_001130683	0.136	+	GUCY1A3
chr17	41166621	41174459	NM_006373	0.136	-	VAT1
chr16	75600248	75611779	NM_007285	0.136	+	GABARAPL2
chr13	114145307	114204544	NM_017905	0.135	+	TMCO3
chr16	30960404	30966259	NM_152288	0.134	+	ORAI3
chr1	110943876	110950546	NM_006402	0.42	-	LAMTOR5
chr15	75247442	75249775	NM_017793	0.133	-	RPP25
chr14	61438166	61447797	NM_020810	0.131	-	TRMT5
chr11	695590	704131	NM_174940	0.131	+	TMEM80
chr11	695590	704131	NM_001276253	0.131	+	TMEM80
chr11	695590	704131	NM_001042463	0.131	+	TMEM80
chr11	695590	705028	NM_001276274	0.131	+	TMEM80
chr3	40547529	40559712	NM_001256167	0.131	+	ZNF620
chr3	40547529	40559712	NM_175888	0.131	+	ZNF620
chr4	156588114	156658214	NM_001256449	0.13	+	GUCY1A3
chr1	110950430	110958896	NR_102697	0.49	+	LAMTOR5-AS1
chr7	150064035	150064063	NR_046491	0.13	+	RNU6-33P
chr7	150064035	150064063	NR_046492	0.13	+	RNU6-34P
chr1	115247084	115259515	NM_002524	0.584	-	NRAS
chr16	21458003	21513602	NR_027155	0.128	-	SMG1P3
chrX	105855159	105922673	NM_001184782	0.575	+	CXorf57
chr8	42273979	42397356	NM_006749	0.127	-	SLC20A2
chr17	73870244	73874656	NM_033452	0.126	-	TRIM47
chr5	176873795	176883287	NM_001174101	0.126	+	PRR7
chr5	176873795	176883287	NM_030567	0.126	+	PRR7
chr1	144851423	145039995	NM_001198832	0.536	-	PDE4DIP
chr1	147806602	147806678	NR_049810	0.488	-	MIR5087
chr1	147994145	147994313	NR_104086	0.294	+	RNVU1-19
chr8	144661866	144679558	NM_001130057	0.126	-	EEF1D
chr18	77724581	77730822	NM_001136180	0.126	+	HSBP1L1
chr19	51226604	51228981	NM_002975	0.125	+	CLEC11A
chr13	79188420	79233314	NM_024546	0.125	-	RNF219
chr7	143826205	143827138	NM_001001659	0.125	+	OR2A14
chr2	160043345	160043412	NR_106948	0.124	+	MIR6888
chr19	46112657	46146985	NM_001193269	0.124	-	EML2
chr6	127609856	127663552	NM_001139510	0.123	-	ECHDC1
chr20	30194988	30195043	NR_036161	0.123	+	MIR3193
chr7	129414532	129414609	NR_029512	0.123	-	MIR96
chr7	77646373	79082890	NM_012301	0.122	-	MAGI2
chr7	77646373	79082890	NM_001301128	0.122	-	MAGI2
chr4	2932287	2936586	NM_001146069	0.122	-	MFSD10
chr2	91824708	91847975	NR_027238	0.121	-	LOC654342
chr16	81272295	81324747	NM_017429	0.121	+	BCO1
chr2	198351307	198364998	NM_199440	0.121	-	HSPD1
chr1	151778546	151804348	NM_005060	0.169	-	RORC
chr9	2535654	2622373	NR_015375	0.12	-	VLDLR-AS1
chr3	40547601	40559712	NM_001256168	0.119	+	ZNF620
chr9	123363195	123476765	NM_001080497	0.117	-	MEGF9
chr13	30083550	30169825	NM_003045	0.115	-	SLC7A1
chr9	71788970	71864662	NM_001170630	0.113	+	TJP2
chr9	71788970	71870124	NM_004817	0.113	+	TJP2
chr9	71788970	71870124	NM_201629	0.113	+	TJP2
chr1	153507075	153508717	NM_014624	0.028	-	S100A6
chrX	117973518	118015977	NR_110393	0.599	+	LINC01285
chrX	118108576	118152318	NM_001031855	0.068	+	LONRF3
chrX	118108576	118152318	NM_024778	0.068	+	LONRF3
chrX	118108576	118152318	NR_110311	0.068	+	LONRF3
chrX	118110294	118152318	NM_001289109	0.544	+	LONRF3
chrX	152082985	152142025	NM_001178109	0.112	+	ZNF185
chr2	113399406	113401757	NR_033871	0.111	-	FLJ42351
chr2	159313391	159523172	NM_001304971	0.11	+	PKP4
chr2	159313391	159537940	NM_001005476	0.11	+	PKP4
chr2	159313391	159537940	NM_001304969	0.11	+	PKP4
chr2	159313391	159537940	NM_001304970	0.11	+	PKP4
chr2	159313391	159537940	NM_003628	0.11	+	PKP4
chr4	1160720	1166657	NM_012445	0.11	-	SPON2
chr7	107564245	107643804	NM_002291	0.109	-	LAMB1
chr17	17717149	17717245	NR_030361	0.109	-	MIR33B
chr1	153591275	153599524	NM_001024213	0.563	-	S100A13
chr1	153591275	153599744	NM_001024212	0.487	-	S100A13
chr5	41730166	41870791	NM_000436	0.108	-	OXCT1
chr11	111779343	111783937	NM_001885	0.107	-	CRYAB
chr11	111779343	111783937	NM_001289807	0.107	-	CRYAB
chr5	1510876	1510971	NR_106723	0.107	-	MIR6075
chr17	4402128	4443228	NM_001124758	0.105	+	SPNS2
chr17	7476023	7482324	NM_001416	0.104	+	EIF4A1
chr17	7476023	7482324	NM_001204510	0.104	+	EIF4A1
chr17	40253421	40264751	NM_024119	0.104	-	DHX58
chr22	24999123	25024972	NM_001288833	0.102	+	GGT1
chr22	24999123	25024972	NM_013421	0.102	+	GGT1
chr1	153591275	153600117	NM_001024211	0.296	-	S100A13
chr1	153591275	153600715	NM_005979	0.134	-	S100A13
chr1	153600872	153604513	NM_006271	0.108	+	S100A1
chr3	46919235	46945289	NM_000316	0.101	+	PTH1R
chr3	23986750	24022109	NM_005126	0.1	+	NR1D2
chr3	23986750	24022109	NR_110524	0.1	+	NR1D2
chr13	45006278	45150701	NM_001243799	0.1	-	TSC22D1
chr13	45006278	45150701	NM_183422	0.1	-	TSC22D1
chr16	776935	779715	NM_001290137	0.1	+	HAGHL
chr16	776935	779715	NM_001290139	0.1	+	HAGHL
chr14	23765129	23772057	NM_001276318	0.099	-	PPP1R3E
chr10	43881064	43904656	NM_004966	0.097	-	HNRNPF
chr16	58028571	58033762	NM_020807	0.097	-	ZNF319
chrX	152082985	152142025	NM_001178110	0.112	+	ZNF185
chr8	17942376	17945717	NR_125430	0.096	+	LOC101929066
chr8	17942376	17955160	NR_125429	0.096	+	LOC101929066
chr12	57912947	57913042	NR_030346	0.096	-	MIR616
chr17	7481272	7481409	NR_002912	0.096	+	SNORA67
chr7	104650988	104654588	NR_024586	0.095	-	KMT2E-AS1
chr5	43602790	43705668	NM_012343	0.095	+	NNT
chr4	103715539	103747017	NM_001300795	0.095	-	UBE2D3
chr17	3617918	3704537	NM_002208	0.095	-	ITGAE
chr16	89989686	90002505	NM_006086	0.095	+	TUBB3
chr17	906757	982386	NM_001282149	0.095	-	ABR
chr11	65190268	65194003	NR_028272	0.094	+	NEAT1
chr2	159027868	159313265	NM_138803	0.093	-	CCDC148
chr2	159027868	159313265	NM_001301684	0.093	-	CCDC148
chr2	159195104	159313265	NM_001301685	0.093	-	CCDC148
chr13	80585211	80600798	NR_104138	0.093	+	LINC01080
chr4	156587861	156643721	NM_001130687	0.093	+	GUCY1A3
chr4	156587861	156658214	NM_000856	0.093	+	GUCY1A3
chr4	156587861	156658214	NM_001130682	0.093	+	GUCY1A3
chr17	4873380	4873445	NR_106925	0.093	-	MIR6865
chr5	10493638	10502840	NR_104606	0.092	-	LOC101929412
chr11	70244611	70282690	NM_001184740	0.092	+	CTTN
chr11	70244611	70282690	NM_005231	0.092	+	CTTN
chr11	70244611	70282690	NM_138565	0.092	+	CTTN
chr10	43881064	43904696	NM_001098204	0.092	-	HNRNPF
chr17	79506910	79519429	NM_025161	0.091	-	C17orf70
chr17	79506910	79519429	NR_033338	0.091	-	C17orf70
chr3	4938492	5021646	NR_037903	0.09	-	BHLHE40-AS1
chr3	4938492	5021646	NR_125915	0.09	-	BHLHE40-AS1
chr3	4938492	5021646	NR_125916	0.09	-	BHLHE40-AS1
chr16	8946798	8955667	NM_001278266	0.09	-	CARHSP1
chr16	8946798	8955667	NM_001278265	0.09	-	CARHSP1
chr16	8946798	8955667	NM_001278262	0.09	-	CARHSP1
chr7	104654636	104754532	NM_018682	0.089	+	KMT2E
chr7	104654636	104754532	NM_182931	0.089	+	KMT2E
chr18	8609442	8639380	NM_001025300	0.089	+	RAB12
chr1	153901976	153919154	NM_014856	0.258	-	DENND4B
chr1	153931574	153935844	NM_001271957	0.128	-	SLC39A1
chr16	81528953	81745367	NM_030629	0.089	+	CMIP
chr11	67351065	67354124	NM_000852	0.088	+	GSTP1
chr7	129414744	129414854	NR_029615	0.088	-	MIR183
chr14	62022989	62036912	NR_110417	0.087	-	LOC101927780
chr2	220026180	220034817	NM_144712	0.086	-	SLC23A3
chr2	220026180	220034817	NM_001144889	0.086	-	SLC23A3
chr2	220026180	220034817	NM_001144890	0.086	-	SLC23A3
chr19	49550894	49552368	NM_033183	0.086	-	CGB8
chr8	144661866	144679845	NM_032378	0.086	-	EEF1D
chr8	144661866	144679845	NM_001130056	0.086	-	EEF1D
chr8	144661866	144679845	NM_001289950	0.086	-	EEF1D
chr8	144661866	144679845	NM_001195203	0.086	-	EEF1D
chr8	144661866	144679845	NM_001130053	0.086	-	EEF1D
chr8	144661866	144679845	NM_001130055	0.086	-	EEF1D
chr8	144661866	144679845	NM_001960	0.086	-	EEF1D
chr1	153931574	153935968	NM_001271959	0.109	-	SLC39A1
chr1	153931574	153936117	NM_001271958	0.089	-	SLC39A1
chr1	153931574	153936117	NM_001271961	0.089	-	SLC39A1
chrX	152082985	152142025	NM_007150	0.112	+	ZNF185
chrX	152082985	152142025	NM_001178107	0.112	+	ZNF185
chrX	152082985	152142025	NM_001178108	0.112	+	ZNF185
chr4	86749045	86923823	NM_001287805	0.084	+	ARHGAP24
chr17	4487275	4511614	NM_198501	0.083	+	SMTNL2
chr16	85645028	85709812	NM_001134473	0.083	+	GSE1
chr3	156390959	156393502	NR_027954	0.082	-	TIPARP-AS1
chr11	65142662	65151172	NM_001278251	0.082	-	SLC25A45
chr17	3763616	3794037	NM_172206	0.082	-	CAMKK1
chr8	17913924	17942507	NM_004315	0.081	-	ASAH1
chr8	17913924	17942507	NM_001127505	0.081	-	ASAH1
chr4	129731073	129796379	NM_001287439	0.08	+	JADE1
chr4	129731073	129796379	NM_001287440	0.08	+	JADE1
chr8	134467090	134584183	NM_003033	0.08	-	ST3GAL1
chr8	134467090	134584183	NM_173344	0.08	-	ST3GAL1
chr21	30671115	30718469	NM_001186	0.079	+	BACH1
chr11	5246695	5248301	NM_000518	0.079	-	HBB
chr8	144989314	145047697	NM_201378	0.077	-	PLEC
chr11	9779839	9832866	NR_036485	0.076	+	SBF2-AS1
chr12	122956145	122985620	NM_017612	0.076	-	ZCCHC8
chr11	706119	727727	NM_022772	0.076	+	EPS8L2
chr12	109230683	109230782	NR_030350	0.076	-	MIR619
chr1	153934826	153934896	NR_106795	0.454	-	MIR6737
chr11	61567096	61584529	NM_013402	0.074	-	FADS1
chr7	79083275	79096783	NR_038343	0.073	+	MAGI2-AS3
chr7	79083275	79100524	NR_038344	0.073	+	MAGI2-AS3
chr16	21517369	21517456	NR_049833	0.073	-	MIR3680-2
chr16	21517369	21517456	NR_037451	0.073	-	MIR3680-1
chr2	65537984	65659656	NM_181784	0.073	-	SPRED2
chr8	42396938	42408140	NM_001135675	0.073	+	SMIM19
chr11	36397534	36486754	NM_024841	0.073	+	PRR5L
chr11	36397534	36486754	NM_001160168	0.073	+	PRR5L
chr19	51125233	51141302	NM_032298	0.073	-	SYT3
chr18	3594111	3597377	NR_024101	0.072	+	DLGAP1-AS1
chr20	43029895	43061485	NM_001258355	0.071	+	HNF4A
chr20	43029895	43061485	NM_178849	0.071	+	HNF4A
chr20	43029895	43061485	NM_000457	0.071	+	HNF4A
chr20	43029895	43053276	NM_178850	0.071	+	HNF4A
chr6	64281916	64293493	NM_003463	0.07	+	PTP4A1
chr21	17962556	17962645	NR_029694	0.069	+	MIR125B2
chr17	33570085	33594761	NM_144975	0.069	+	SLFN5
chr4	66535678	66559104	NR_034138	0.068	+	EPHA5-AS1
chrX	152082985	152142025	NM_001178106	0.112	+	ZNF185
chrX	152086408	152142025	NM_001178113	0.034	+	ZNF185
chrX	153275956	153285342	NM_001025243	0.085	-	IRAK1
chr16	576846	577407	NR_024121	0.068	-	LINC00235
chr14	62164339	62214977	NM_001243084	0.068	+	HIF1A
chr17	61994552	61996212	NM_022559	0.068	-	GH1
chr17	61994552	61996212	NM_022560	0.068	-	GH1
chr17	61994552	61996212	NM_000515	0.068	-	GH1
chr5	59892738	59995993	NM_001145208	0.067	-	DEPDC1B
chr5	59892738	59995993	NM_018369	0.067	-	DEPDC1B
chr6	86387306	86387377	NR_003044	0.066	-	SNORD50B
chr8	144989314	145050913	NM_000445	0.066	-	PLEC
chr16	29610499	29610586	NR_037451	0.066	-	MIR3680-1
chr16	29610499	29610586	NR_049833	0.066	-	MIR3680-2
chr3	124303505	124440036	NM_007064	0.066	+	KALRN
chr5	132086508	132113067	NM_001098811	0.066	-	2018-09-08
chr5	132091696	132113067	NM_001098812	0.066	-	2018-09-08
chr5	132091696	132113067	NM_015146	0.066	-	2018-09-08
chr5	132091695	132113067	NM_001300799	0.066	-	2018-09-08
chr5	132091695	132113067	NM_001300798	0.066	-	2018-09-08
chr12	104850691	105155792	NM_001173982	0.066	+	CHST11
chr12	104850691	105155792	NM_018413	0.066	+	CHST11
chr7	90032647	90045268	NM_001185073	0.065	+	CLDN12
chr7	90032647	90045268	NM_001185072	0.065	+	CLDN12
chr7	90032647	90045268	NM_012129	0.065	+	CLDN12
chr17	17716793	17716859	NR_106835	0.065	-	MIR6777
chr5	158584416	158635140	NM_001199381	0.063	-	RNF145
chr8	144680073	144682485	NM_032862	0.063	+	TIGD5
chr14	74225449	74225522	NR_039727	0.063	+	MIR4505
chr3	196728611	196756687	NM_005929	0.063	-	MFI2
chr1	154179176	154193273	NM_001297720	0.569	-	C1orf43
chr1	154179176	154193273	NM_001098616	0.569	-	C1orf43
chr1	154179176	154193273	NM_001297717	0.569	-	C1orf43
chr3	196745823	196756686	NM_033316	0.063	-	MFI2
chr19	11562142	11591803	NM_001420	0.062	-	ELAVL3
chr19	11562142	11591803	NM_032281	0.062	-	ELAVL3
chr9	97572243	97572339	NR_031755	0.062	+	MIR2278
chr2	189162218	189162315	NR_030287	0.062	+	MIR561
chr4	166794409	166952111	NM_001204760	0.061	+	TLL1
chr4	166794409	167025609	NM_012464	0.061	+	TLL1
chr12	117151124	117175875	NM_024738	0.061	-	C12orf49
chr16	57653909	57698951	NM_005682	0.061	+	GPR56
chr16	57653909	57698951	NM_001145770	0.061	+	GPR56
chr22	45098077	45258664	NM_181334	0.061	+	PRR5-ARHGAP8
chr22	45098077	45133561	NM_181333	0.061	+	PRR5
chr12	125400092	125400205	NR_049820	0.061	+	MIR5188
chr7	75046059	75115565	NM_001099415	0.06	-	POM121C
chr2	149894980	150071772	NM_177964	0.06	+	LYPD6B
chr12	132680916	132905905	NM_001122636	0.06	-	GALNT9
chr8	94358694	94712661	NR_033858	0.06	-	LINC00535
chr2	161114229	161128406	NR_103775	0.059	-	LOC100505984
chr19	1104648	1106788	NM_001039848	0.059	+	GPX4
chr6	83777384	83878190	NM_001199942	0.058	+	DOPEY1
chr6	83777384	83878190	NM_015018	0.058	+	DOPEY1
chr1	154179176	154193273	NM_001297718	0.569	-	C1orf43
chr8	42396764	42408140	NM_001135674	0.058	+	SMIM19
chr21	44742088	44751919	NR_103713	0.057	-	LINC00322
chr16	11022747	11036257	NM_014015	0.057	-	DEXI
chr7	2557496	2568063	NM_002304	0.056	+	LFNG
chr5	82767492	82878122	NM_004385	0.056	+	VCAN
chr5	82767492	82878122	NM_001164098	0.056	+	VCAN
chr5	82767492	82878122	NM_001164097	0.056	+	VCAN
chr5	82767492	82878122	NM_001126336	0.056	+	VCAN
chr9	2621792	2654485	NM_003383	0.055	+	VLDLR
chr9	2621792	2654485	NM_001018056	0.055	+	VLDLR
chr14	62037257	62121431	NR_039985	0.055	+	FLJ22447
chr5	170813659	170813764	NR_037474	0.055	-	MIR3912
chr8	42396717	42408140	NM_138436	0.054	+	SMIM19
chr8	94712734	94741478	NM_001283034	0.054	+	FAM92A1
chr8	94712734	94741478	NM_145269	0.054	+	FAM92A1
chr8	94712734	94741478	NR_104268	0.054	+	FAM92A1
chr8	94712734	94741478	NR_104267	0.054	+	FAM92A1
chr16	772581	776473	NM_001031737	0.054	-	CCDC78
chr4	129730777	129785787	NM_024900	0.054	+	JADE1
chr4	129730777	129796379	NM_001287437	0.054	+	JADE1
chr4	129730777	129796379	NM_199320	0.054	+	JADE1
chr8	143866297	143868008	NM_003695	0.054	-	LY6D
chr11	2398546	2418649	NM_004356	0.054	+	CD81
chr2	28607275	28617539	NR_103831	0.053	-	FLJ31356
chr10	75670861	75677258	NM_002658	0.052	+	PLAU
chr10	75670861	75677258	NM_001145031	0.052	+	PLAU
chr17	7191570	7197876	NM_015982	0.051	-	YBX2
chr8	96219234	96228602	NR_046232	0.051	-	LINC01298
chr3	17198653	17782399	NM_014744	0.05	-	TBC1D5
chr11	18417812	18429765	NM_001165414	0.05	+	LDHA
chr8	42273979	42396655	NM_001257181	0.05	-	SLC20A2
chr16	56642477	56643409	NM_005953	0.05	+	MT2A
chr1	154179176	154193273	NM_138740	0.569	-	C1orf43
chr4	7760439	7941653	NM_001134647	0.05	-	AFAP1
chr4	7760439	7941653	NM_198595	0.05	-	AFAP1
chr7	102004307	102021080	NM_001242713	0.049	+	LOC100289561
chr7	102004307	102067129	NR_038967	0.049	+	LOC100630923
chr6	44187241	44201888	NM_004955	0.049	+	SLC29A1
chr6	44187241	44201888	NM_001078174	0.049	+	SLC29A1
chr6	44187241	44201888	NM_001304462	0.049	+	SLC29A1
chr6	44187241	44201888	NM_001304465	0.049	+	SLC29A1
chr6	44187241	44201888	NM_001304466	0.049	+	SLC29A1
chr17	15133093	15168674	NM_001281456	0.048	-	PMP22
chr17	15133093	15168674	NM_000304	0.048	-	PMP22
chr17	15133093	15168674	NR_104018	0.048	-	PMP22
chr17	15133093	15168674	NR_104017	0.048	-	PMP22
chr21	40687632	40695144	NR_046655	0.047	+	BRWD1-AS1
chr11	61447904	61514474	NM_006133	0.047	+	DAGLA
chr12	52281792	52285505	NM_001130015	0.047	+	ANKRD33
chr12	52281792	52285505	NM_001304459	0.047	+	ANKRD33
chr12	52281792	52285505	NM_001304460	0.047	+	ANKRD33
chr12	52281792	52285505	NM_182608	0.047	+	ANKRD33
chr1	154179176	154193273	NM_015449	0.569	-	C1orf43
chr14	62022989	62037371	NR_110416	0.047	-	LOC101927780
chr15	101419896	101456830	NM_001293815	0.047	+	ALDH1A3
chr15	101419896	101456830	NM_000693	0.047	+	ALDH1A3
chr20	35974530	36033835	NM_198291	0.047	+	SRC
chr17	57918626	57918698	NR_029493	0.047	+	MIR21
chr20	43953928	43977064	NM_002999	0.047	-	SDC4
chr11	46383144	46402104	NM_001105540	0.046	+	DGKZ
chr13	30914402	30948051	NR_024464	0.046	-	LINC00426
chr1	154183936	154193273	NM_001297723	0.569	-	C1orf43
chr2	158958381	158992666	NM_173355	0.046	+	UPP2
chr14	105560483	105565833	NR_110546	0.046	+	LOC102723354
chr12	117176095	117291436	NM_032814	0.046	+	RNFT2
chr12	117176095	117291436	NM_001109903	0.046	+	RNFT2
chr4	2794749	2842823	NM_001122681	0.045	+	SH3BP2
chr20	61273796	61303647	NM_016354	0.045	+	SLCO4A1
chr6	86387011	86387086	NR_002743	0.045	-	SNORD50A
chr5	41870131	41872338	NR_046635	0.045	+	OXCT1-AS1
chr17	33336130	33448541	NR_037714	0.045	-	RAD51L3-RFFL
chr5	1317999	1345002	NM_030782	0.045	-	CLPTM1L
chr5	111064999	111091948	NM_001142483	0.045	-	NREP
chr4	2932287	2935964	NM_001120	0.045	-	MFSD10
chr12	48128452	48152889	NM_001098531	0.045	-	RAPGEF3
chr10	115310589	115349360	NM_001177660	0.043	+	HABP2
chr14	105403590	105444694	NM_138420	0.043	-	AHNAK2
chr1	154183936	154193273	NM_001297721	0.569	-	C1orf43
chr1	154192647	154235981	NM_001127320	0.281	+	UBAP2L
chr1	154193324	154235981	NM_001287815	0.532	+	UBAP2L
chr1	154193324	154243329	NM_014847	0.532	+	UBAP2L
chr1	154193324	154243986	NM_001287816	0.532	+	UBAP2L
chr1	154521050	154531120	NM_017582	0.416	-	UBE2Q1
chr5	158584416	158634834	NM_144726	0.042	-	RNF145
chr9	34985408	34989376	NR_109756	0.042	-	DNAJB5-AS1
chr13	45150031	45154568	NR_038381	0.041	+	TSC22D1-AS1
chr17	63005406	63051892	NM_001282425	0.041	-	GNA13
chr6	24171982	24358280	NM_016356	0.041	-	DCDC2
chr2	157291964	157442915	NM_001083112	0.041	+	GPD2
chr22	44319618	44343448	NM_025225	0.04	+	PNPLA3
chr17	33448630	33457751	NM_017559	0.04	+	FNDC8
chr22	31731334	31734007	NR_110542	0.04	+	PIK3IP1-AS1
chr17	906757	1012340	NM_001092	0.039	-	ABR
chr5	150409503	150460645	NM_001252386	0.039	-	TNIP1
chr5	150409503	150460645	NM_001252393	0.039	-	TNIP1
chr5	150409503	150460645	NM_006058	0.039	-	TNIP1
chr5	150409503	150460645	NM_001252385	0.039	-	TNIP1
chr5	150409503	150460649	NM_001258454	0.039	-	TNIP1
chr15	73859278	73861884	NR_103844	0.039	-	NPTN-IT1
chr21	42539727	42654461	NM_138992	0.038	+	BACE2
chr21	42539727	42654461	NM_012105	0.038	+	BACE2
chr21	42539727	42654461	NM_138991	0.038	+	BACE2
chr1	155100348	155107386	NM_004428	0.101	+	EFNA1
chr22	20236656	20236734	NR_031618	0.038	-	MIR1286
chr8	134058725	134058826	NR_107002	0.038	-	MIR7848
chr16	577855	604636	NM_005632	0.038	+	CAPN15
chr6	44191240	44201888	NM_001078176	0.036	+	SLC29A1
chr6	44191240	44201888	NM_001078175	0.036	+	SLC29A1
chr6	44191240	44201888	NM_001304463	0.036	+	SLC29A1
chr6	170188885	170198921	NR_026781	0.036	-	LINC00242
chr12	7055739	7070479	NM_080548	0.036	+	PTPN6
chr2	109271267	109303702	NM_001193485	0.036	+	LIMS1
chr17	80190107	80197375	NM_001042423	0.036	+	SLC16A3
chr17	7480128	7480276	NR_002604	0.036	+	SNORD10
chr22	20186252	20192441	NR_038460	0.035	-	LOC284865
chrX	153275956	153285342	NM_001025242	0.085	-	IRAK1
chr11	1874199	1913493	NM_002339	0.034	+	LSP1
chr5	132091696	132113561	NM_001098813	0.034	-	2018-09-08
chr17	76170159	76183285	NM_003258	0.034	-	TK1
chr1	155100348	155107386	NM_182685	0.101	+	EFNA1
chr11	19734880	20143147	NM_001244963	0.034	+	NAV2
chr11	19734880	20143147	NM_145117	0.034	+	NAV2
chr11	19734880	20143147	NM_182964	0.034	+	NAV2
chr4	66185280	66536213	NM_004439	0.034	-	EPHA5
chr4	66185280	66536213	NM_182472	0.034	-	EPHA5
chr4	66185280	66536213	NM_001281765	0.034	-	EPHA5
chr4	66196276	66536213	NM_001281767	0.034	-	EPHA5
chr4	66185280	66536213	NM_001281766	0.034	-	EPHA5
chr17	79910382	79919057	NM_178493	0.034	-	NOTUM
chr7	5013615	5037800	NR_023385	0.033	+	RNF216P1
chr7	5013615	5037800	NR_023384	0.033	+	RNF216P1
chr7	5013615	5037800	NR_015449	0.033	+	RNF216P1
chr5	158584416	158634656	NM_001199382	0.033	-	RNF145
chr22	50585483	50600116	NM_001164106	0.033	+	MOV10L1
chr5	176516550	176525143	NM_022963	0.033	+	FGFR4
chr1	160902254	160919712	NR_110695	0.043	+	LOC101928372
chr5	150020206	150031903	NM_001109974	0.033	+	SYNPO
chr5	150020206	150038792	NM_007286	0.033	+	SYNPO
chr17	21187967	21218551	NM_145109	0.033	+	MAP2K3
chr7	22896231	22896305	NR_003075	0.032	+	SNORD93
chr1	169433148	169455208	NM_006996	0.031	-	SLC19A2
chr11	57174426	57194560	NM_014096	0.032	-	SLC43A3
chr14	94400498	94423767	NM_016150	0.032	-	ASB2
chr1	174090775	174128425	NR_121197	0.032	-	LOC102724601
chr11	7534995	7674996	NM_003621	0.031	+	PPFIBP2
chr16	57653604	57698951	NM_001290143	0.031	+	GPR56
chr16	57653604	57698951	NM_001290142	0.031	+	GPR56
chr8	42396297	42408140	NM_001135676	0.031	+	SMIM19
chr6	44191362	44201888	NM_001078177	0.031	+	SLC29A1
chr12	125396190	125399587	NM_021009	0.031	-	UBC
chr12	57916658	57923931	NM_052897	0.031	+	MBD6
chr22	46508628	46508702	NR_029478	0.031	+	MIRLET7A3
chr8	144989314	145025044	NM_201380	0.03	-	PLEC
chr8	142867602	142867674	NR_031636	0.03	-	MIR1302-7
chr12	132906435	132908161	NR_120467	0.03	+	LOC101928416
chr22	30950623	30960876	NM_004861	0.03	-	GAL3ST1
chr9	34989637	34998430	NM_012266	0.03	+	DNAJB5
chr9	34989637	34998430	NM_001135004	0.03	+	DNAJB5
chrX	153275956	153285342	NM_001569	0.085	-	IRAK1
chrX	153285370	153285440	NR_031757	0.097	-	MIR718
chrX	153770458	153793261	NM_001099856	0.167	+	IKBKG
chr11	57174426	57194621	NM_199329	0.029	-	SLC43A3
chr11	57174426	57194621	NM_001278201	0.029	-	SLC43A3
chr11	57174426	57194621	NM_001278206	0.029	-	SLC43A3
chr17	76183397	76203782	NM_001145526	0.029	+	AFMID
chr17	76183397	76193641	NR_027083	0.029	+	AFMID
chr17	76183397	76203782	NM_001010982	0.029	+	AFMID
chr9	85594499	85678043	NM_152573	0.028	-	RASEF
chr2	127413510	127454251	NM_002101	0.028	+	GYPC
chr2	127413510	127454251	NM_001256584	0.028	+	GYPC
chr2	127413510	127454251	NM_016815	0.028	+	GYPC
chr8	144063447	144099807	NR_026913	0.028	-	LOC100133669
chr2	236402732	237040444	NM_014914	0.028	+	AGAP1
chr2	236402732	237040444	NM_001037131	0.028	+	AGAP1
chr2	236402732	236761846	NM_001244888	0.028	+	AGAP1
chr16	57792128	57831929	NM_001130099	0.028	-	KIFC3
chr21	42539483	42539556	NR_036167	0.028	+	MIR3197
chr1	174128551	174927327	NM_014857	0.038	+	RABGAP1L
chr18	43405544	43422521	NM_213602	0.028	+	SIGLEC15
chr17	17662467	17669616	NR_130894	0.027	-	RAI1-AS1
chr7	50560344	50628768	NM_001242890	0.026	-	DDC
chr7	50526133	50628768	NM_001242889	0.026	-	DDC
chr7	50526133	50628768	NM_001242887	0.026	-	DDC
chr7	50526133	50628768	NM_000790	0.026	-	DDC
chr7	50526133	50628768	NM_001242888	0.026	-	DDC
chr7	50526133	50628768	NM_001242886	0.026	-	DDC
chr7	99798277	99869855	NM_178831	0.026	-	GATS
chr7	99798277	99869855	NR_028039	0.026	-	GATS
chr7	99798277	99869855	NR_028040	0.026	-	GATS
chr7	99806558	99869855	NR_028038	0.026	-	GATS
chr18	77441429	77514510	NM_001202504	0.026	+	CTDP1
chr8	142217264	142238673	NM_001080431	0.026	-	SLC45A4
chr8	142222026	142238673	NM_001286648	0.026	-	SLC45A4
chr13	30492783	30500788	NR_047501	0.026	-	LINC00572
chr19	45971252	45978437	NM_001114171	0.026	+	FOSB
chr19	45971252	45978437	NM_006732	0.026	+	FOSB
chr2	218765235	218765351	NR_106867	0.026	-	MIR6809
chr3	50210758	50210852	NR_030291	0.025	+	MIR566
chr1	174769034	174964445	NM_001243765	0.011	+	RABGAP1L
chr2	75059781	75120481	NM_000189	0.025	+	HK2
chr10	90751180	90752732	NR_028371	0.025	-	FAS-AS1
chr8	144099901	144103827	NM_002346	0.025	+	LY6E
chr8	144099901	144103827	NM_001127213	0.025	+	LY6E
chr9	130670164	130679305	NM_175040	0.024	-	ST6GALNAC4
chr9	130670164	130679305	NM_175039	0.024	-	ST6GALNAC4
chr19	4969123	5153608	NM_015015	0.024	+	KDM4B
chr19	14937138	14939276	NM_017506	0.024	-	OR7A5
chr20	3052265	3053163	NM_000915	0.024	+	OXT
chr21	44869903	44873771	NR_026960	0.024	+	LINC00319
chr3	125725199	125803134	NM_017836	0.024	-	SLC41A3
chr3	125725199	125803134	NM_001008486	0.024	-	SLC41A3
chr3	125725199	125803134	NM_001008485	0.024	-	SLC41A3
chr3	156394452	156424557	NM_001184718	0.023	+	TIPARP
chr7	1654105	1656328	NR_001288	0.022	+	TFAMP1
chr5	138614468	138614668	NR_002915	0.022	+	SNORA74A
chr12	112464492	112546635	NM_024953	0.022	-	NAA25
chr19	6531009	6535939	NM_003811	0.022	+	TNFSF9
chr11	2349978	2399222	NR_108080	0.022	-	CD81-AS1
chr2	169923544	169952677	NM_199204	0.022	+	DHRS9
chr2	169923544	169952677	NM_001289763	0.022	+	DHRS9
chr5	171760502	171881527	NM_001017995	0.021	-	SH3PXD2B
chr12	46576839	46660278	NM_001278389	0.021	-	SLC38A1
chr18	21572736	21715574	NM_153211	0.021	+	TTC39C
chr5	139028300	139062680	NM_016463	0.021	+	CXXC5
chr6	44310396	44344904	NM_145026	0.02	+	SPATS1
chr20	1875825	1920540	NM_001040023	0.02	+	SIRPA
chr15	40380091	40398287	NM_001003942	0.02	-	BMF
chr22	43265771	43411184	NM_001184970	0.02	-	PACSIN2
chr7	150773707	150777970	NM_033015	0.02	-	FASTK
chr5	134984371	134989624	NR_027127	0.02	-	LOC340074
chr8	144349606	144359101	NM_138465	0.02	+	GLI4
chr7	150773707	150777970	NM_006712	0.02	-	FASTK
chr7	150773707	150777970	NM_001258461	0.02	-	FASTK
chr7	55247442	55256642	NR_047551	0.019	-	EGFR-AS1
chr9	100961279	100975833	NM_001267572	0.019	-	TBC1D2
chr1	177898241	177939050	NM_033127	0.407	-	SEC16B
chr12	48128452	48152244	NM_006105	0.019	-	RAPGEF3
chr17	15133093	15164161	NM_153322	0.019	-	PMP22
chr1	179051111	179065129	NM_022371	0.598	+	TOR3A
chr7	1200420	1205594	NR_110070	0.018	+	LOC101927021
chr12	123319984	123347507	NM_003959	0.018	+	HIP1R
chr12	123319984	123342447	NM_001303097	0.018	+	HIP1R
chr2	201997687	202037411	NM_001202518	0.018	+	CFLAR
chr16	14529556	14724128	NM_002582	0.018	-	PARN
chr16	14529556	14724128	NM_001242992	0.018	-	PARN
chr16	14529556	14724128	NM_001134477	0.018	-	PARN
chr9	132099201	132109756	NR_120685	0.018	+	LINC01503
chr9	132099201	132109756	NR_120686	0.018	+	LINC01503
chr17	36890149	36904558	NM_007144	0.018	-	PCGF2
chr2	97163379	97173846	NR_104346	0.018	-	NEURL3
chr11	61025757	61062788	NM_152718	0.018	-	VWCE
chr5	72251807	72386349	NM_138782	0.017	+	FCHO2
chr5	72251807	72386349	NM_001146032	0.017	+	FCHO2
chr22	45148437	45258664	NM_181335	0.017	+	ARHGAP8
chr22	45148437	45258664	NM_001198726	0.017	+	ARHGAP8
chr22	45148437	45258664	NM_001017526	0.017	+	ARHGAP8
chr12	48128452	48152181	NM_001098532	0.017	-	RAPGEF3
chr15	75132982	75133048	NR_106942	0.017	-	MIR6882
chr22	50356513	50356587	NR_106879	0.017	+	MIR6821
chr12	58148880	58154193	NM_138396	0.017	+	2018-03-09
chr8	145736666	145743210	NM_004260	0.017	-	RECQL4
chr20	60928065	60931534	NR_109924	0.017	+	LAMA5-AS1
chr20	60928065	60931534	NR_109923	0.017	+	LAMA5-AS1
chr20	60928065	60931534	NR_109922	0.017	+	LAMA5-AS1
chr13	103338096	103346871	NM_001010977	0.017	-	METTL21C
chr18	55888753	56068772	NM_001144966	0.017	+	NEDD4L
chr11	57174426	57195053	NM_017611	0.017	-	SLC43A3
chr17	76352857	76356160	NM_003955	0.016	-	SOCS3
chr19	43225793	43244668	NM_021016	0.016	-	PSG3
chr2	108994420	109004270	NM_006588	0.016	+	SULT1C4
chr2	105858199	105859924	NM_007227	0.016	+	GPR45
chr8	99130067	99172069	NM_015029	0.016	+	POP1
chr1	179262848	179327814	NM_001252511	0.547	+	SOAT1
chr21	46839630	46844985	NR_027498	0.016	-	COL18A1-AS1
chr6	73076431	73112845	NM_001168411	0.015	+	RIMS1
chr17	43513265	43568146	NM_014798	0.015	-	PLEKHM1
chr17	43513265	43568146	NR_027774	0.015	-	PLEKHM1
chr17	43513265	43568146	NR_027782	0.015	-	PLEKHM1
chr17	72429835	72443568	NM_018653	0.015	+	GPRC5C
chr21	46839630	46844955	NR_028082	0.015	-	COL18A1-AS1
chr6	31698357	31705095	NM_001287593	0.015	-	CLIC1
chr16	75262927	75282224	NM_001170719	0.015	-	BCAR1
chr2	97464014	97464090	NR_036074	0.015	+	MIR3127
chr7	102740022	102789569	NM_001122838	0.014	-	NAPEPLD
chr7	102740022	102789569	NM_198990	0.014	-	NAPEPLD
chr2	201170603	201346986	NM_015535	0.014	+	SPATS2L
chr2	201170603	201346986	NM_001282743	0.014	+	SPATS2L
chr2	201170603	201346986	NM_001282735	0.014	+	SPATS2L
chr8	145743348	145750559	NM_014665	0.014	+	LRRC14
chr8	145743348	145750559	NM_001272036	0.014	+	LRRC14
chr15	90744561	90772892	NM_198925	0.014	+	SEMA4B
chr1	179262848	179327814	NM_001252512	0.547	+	SOAT1
chr1	179262848	179327814	NM_003101	0.547	+	SOAT1
chr1	179262848	179327814	NR_045530	0.547	+	SOAT1
chr1	182584274	182585764	NR_036490	0.587	+	LOC284648
chr1	201159952	201198080	NM_001164586	0.102	+	IGFN1
chr2	30454396	30482899	NM_030915	0.014	+	LBH
chr7	44183869	44229022	NM_000162	0.013	-	GCK
chr7	97910978	97920839	NM_015379	0.013	+	BRI3
chr7	97910978	97922275	NM_001159491	0.013	+	BRI3
chr7	150756656	150773614	NM_003040	0.013	+	SLC4A2
chr2	238395052	238463961	NM_001281474	0.013	+	MLPH
chr16	31142753	31147151	NM_002773	0.013	-	PRSS8
chr12	65016288	65016385	NR_037515	0.013	-	MIR548Z
chr17	62818147	62818220	NR_036271	0.013	-	MIR4315-2
chr17	62818147	62818220	NR_036199	0.013	-	MIR4315-1
chr3	10322635	10335133	NR_024145	0.013	+	GHRLOS
chr3	10322635	10335133	NR_024144	0.013	+	GHRLOS
chr3	10322635	10335133	NR_004431	0.013	+	GHRLOS
chr3	10322635	10335133	NR_073567	0.013	+	GHRLOS
chr3	10322635	10335133	NR_073568	0.013	+	GHRLOS
chr3	10322635	10335133	NR_073566	0.013	+	GHRLOS
chr9	34990266	34998430	NM_001135005	0.013	+	DNAJB5
chr15	40380091	40398639	NM_033503	0.013	-	BMF
chr19	39327027	39342979	NM_001005335	0.012	-	HNRNPL
chr17	43189007	43209900	NM_133373	0.012	-	PLCD3
chr1	205225328	205242471	NM_001297613	0.016	+	TMCC2
chr19	49133816	49140807	NM_001352	0.012	-	DBP
chr20	1875424	1920540	NM_080792	0.012	+	SIRPA
chr1	209796788	209796855	NR_036213	0.047	-	MIR4260
chr4	185676748	185729755	NM_001286712	0.012	-	ACSL1
chr16	71660055	71670108	NM_052858	0.012	+	MARVELD3
chr16	71660055	71675868	NM_001017967	0.012	+	MARVELD3
chr16	71660055	71675868	NM_001271329	0.012	+	MARVELD3
chr10	112404154	112599229	NM_001134363	0.012	+	RBM20
chr22	39378403	39388784	NM_004900	0.012	+	APOBEC3B
chr22	39378403	39388784	NM_001270411	0.012	+	APOBEC3B
chr21	34638664	34669539	NM_000628	0.012	+	IL10RB
chr1	222001007	222014008	NR_125989	0.257	-	LOC101929771
chr1	228645064	228645560	NM_033445	0.374	-	HIST3H2A
chr1	228645807	228646259	NM_175055	0.269	+	HIST3H2BB
chr1	234782034	234796670	NR_125944	0.012	+	LOC101927787
chr12	65016288	65016385	NR_030347	0.011	+	MIR548C
chr22	50920152	50924866	NM_001253845	0.011	+	ADM2
chr19	1407567	1435686	NM_018959	0.011	+	DAZAP1
chr19	1407567	1435686	NM_170711	0.011	+	DAZAP1
chr19	46112657	46148775	NM_001193268	0.011	-	EML2
chr17	43209966	43221543	NM_001135704	0.011	+	ACBD4
chr6	33553882	33561115	NR_027908	0.011	-	LINC00336
chr1	238025474	238091619	NR_027247	0.025	+	LOC100130331
