# Supplementary material for: TFE3 fusions escape from controlling of mTOR signaling pathway and accumulate in the nucleus promoting genes expression in Xp11.2 translocation renal cell carcinomas
Source: J Exp Clin Cancer Res. 2019 Mar 8;38:119. doi: 10.1186/s13046-019-1101-7 (PMC6408813; doi:10.1186/s13046-019-1101-7)
Supplement: Supplementary file 6 — Supplement S6. Predicted target genes of PRCC-TFE3 in UOK120 cells from ChIP-seq. E-box sequence and distance from transcription start sites were analyzed using UCSC Genome Bioinformatics software. TSS, transcription start site. TTS, transcription terminal site. (XLSX 29 kb) [file 13046_2019_1101_MOESM6_ESM.xlsx]

## Sheet: UOK120 target genes
#Chromsome	TSS	TTS	RefseqID	Score	Strand	GeneSymbol
chr11	14878009	14892205	NM_024514	0.605	-	CYP2R1		# Argument List:
chr2	219253242	219272188	NR_003063	0.597	+	TUBA4B		# Name = s120
chr6	170254333	170262569	NR_002787	0.591	-	LOC154449		# peak file =../s120_peaks.bed
chr11	44066178	44084019	NM_001127219	0.586	+	ACCS		# distance = 3000 bp
chr12	120534328	120577594	NM_014868	0.585	+	RNF10
chr9	106863096	107011515	NM_021224	0.578	+	ZNF462
chr19	56478123	56495436	NR_036522	0.577	+	ZNF667-AS1
chr2	121649653	121728560	NR_037857	0.576	+	NIFK-AS1
chr2	121649653	121651538	NR_037858	0.576	+	NIFK-AS1
chr20	2206927	2213151	NM_001287682	0.575	+	LOC388780
chr1	180972712	181023121	NM_005819	0.573	-	STX6
chr1	180972712	181023121	NM_001286210	0.573	-	STX6
chr11	44066261	44084019	NM_032592	0.562	+	ACCS
chr19	58408695	58418325	NM_173548	0.561	+	ZNF584
chr5	181243313	181243376	NR_002591	0.56	-	SNORD95
chr11	64340217	64357534	NM_032251	0.554	+	CCDC88B
chr7	116952446	116954334	NR_002330	0.542	-	ST7-AS1
chr1	44243375	44244283	NR_046817	0.539	-	ERI3-IT1
chr1	44222594	44244283	NR_110056	0.539	-	ERI3-IT1
chr5	172983759	173034897	NM_003945	0.534	+	ATP6V0E1
chr12	50111980	50120457	NM_032901	0.533	+	COX14
chr12	50111980	50120457	NM_001257134	0.533	+	COX14
chr12	50111980	50120457	NM_001257133	0.533	+	COX14
chr3	27372720	27484420	NM_001258379	0.531	-	SLC4A7
chr4	15968225	16083971	NM_001145847	0.524	-	PROM1
chr10	22316382	22320317	NM_012071	0.523	+	COMMD3
chr10	22316382	22331485	NM_001204062	0.523	+	COMMD3-BMI1
chr15	67839939	67840045	NR_104084	0.523	-	RNU6-7
chr15	67839939	67840045	NR_004394	0.523	-	RNU6-1
chr15	67839938	67840045	NR_104080	0.523	-	RNU6-9
chr15	67839939	67840045	NR_104088	0.523	-	RNU6-8
chr15	67839938	67840045	NR_125730	0.523	-	RNU6-2
chr7	37848596	37900400	NM_016616	0.511	+	NME8
chr2	95347019	95386077	NM_001034914	0.508	+	KCNIP3
chr2	121337775	121649476	NM_001142274	0.505	-	CLASP1
chr2	121337775	121649476	NM_001207051	0.505	-	CLASP1
chr2	121337775	121649476	NM_001142273	0.505	-	CLASP1
chr2	121337775	121649476	NM_015282	0.505	-	CLASP1
chr4	15968225	16084000	NM_001145848	0.505	-	PROM1
chr1	6466091	6491701	NM_020631	0.494	-	PLEKHG5
chr11	5225465	5227071	NM_000518	0.489	-	HBB
chr15	44288710	44415761	NM_138423	0.467	+	CASC4
chr15	44288710	44415761	NM_177974	0.467	+	CASC4
chr16	4556489	4600317	NM_001145011	0.459	+	C16orf96
chr10	47348370	47357875	NM_002900	0.458	+	RBP3
chr3	57227736	57273470	NM_012096	0.456	+	APPL1
chr12	108515273	108519603	NM_007076	0.451	+	FICD
chr17	4004444	4142959	NM_015113	0.451	-	ZZEF1
chr16	53434438	53491648	NM_005611	0.449	+	RBL2
chr3	49099853	49099914	NR_106950	0.431	-	MIR6890
chr6	26521705	26527384	NR_026790	0.429	+	HCG11
chr12	121308244	121352462	NM_016237	0.428	-	ANAPC5
chr6	73515749	73521032	NM_001402	0.425	-	EEF1A1
chr19	47475140	47484264	NM_007059	0.423	-	KPTN
chr19	47475140	47484264	NM_001291296	0.423	-	KPTN
chr19	47475140	47484264	NR_111923	0.423	-	KPTN
chr3	58237531	58294734	NM_020676	0.421	+	ABHD6
chr3	120742710	120783069	NM_005513	0.415	+	GTF2E1
chr19	47484281	47501597	NR_038452	0.414	+	NAPA-AS1
chr19	56477873	56495436	NR_036521	0.413	+	ZNF667-AS1
chr7	81946443	82443806	NM_000722	0.392	-	CACNA2D1
chr7	82050335	82443806	NM_001302890	0.392	-	CACNA2D1
chr10	17809342	17911162	NM_002438	0.385	+	MRC1
chr1	868070	876802	NR_027055	0.382	-	FAM41C
chr1	147541500	147626219	NM_004326	0.378	+	BCL9
chr2	121649988	121651538	NR_037856	0.368	+	NIFK-AS1
chr12	100156395	100173343	NR_036632	0.368	-	GOLGA2P5
chr12	100165049	100173343	NR_024261	0.368	-	GOLGA2P5
chr10	80271819	80289678	NM_000429	0.36	-	MAT1A
chr5	93409355	93581320	NR_109820	0.356	-	NR2F1-AS1
chr5	93409355	93581320	NR_021491	0.356	-	NR2F1-AS1
chr5	93409355	93581320	NR_109822	0.356	-	NR2F1-AS1
chr5	93409355	93581320	NR_109821	0.356	-	NR2F1-AS1
chr5	93409355	93581320	NR_109823	0.356	-	NR2F1-AS1
chr5	93409355	93581320	NR_109824	0.356	-	NR2F1-AS1
chr5	93541871	93581320	NR_021490	0.356	-	NR2F1-AS1
chr5	93541871	93581320	NR_109818	0.356	-	NR2F1-AS1
chr5	93541871	93581320	NR_109819	0.356	-	NR2F1-AS1
chr19	12461183	12484818	NM_152601	0.353	-	ZNF709
chr22	31346758	31351155	NR_120386	0.349	+	LINC01521
chr22	49853848	49890078	NM_014838	0.349	+	ZBED4
chr19	55312800	55325340	NM_001085488	0.346	-	TMEM150B
chr19	55312800	55325340	NR_104071	0.346	-	TMEM150B
chr19	55312800	55325340	NR_104066	0.346	-	TMEM150B
chr19	55312800	55325340	NM_001282011	0.346	-	TMEM150B
chr17	4143167	4157697	NM_144611	0.341	+	CYB5D2
chr17	4143167	4157701	NM_001254756	0.341	+	CYB5D2
chr1	16618255	16630906	NR_026752	0.335	-	CROCCP2
chr11	114439385	114450278	NM_015523	0.331	+	REXO2
chr3	120686680	120742537	NM_173825	0.33	-	RABL3
chr5	181236927	181243906	NM_006098	0.324	-	GNB2L1
chr6	154405298	154510619	NM_173515	0.313	-	CNKSR3
chr6	61574102	61574629	NM_001190706	0.308	+	MTRNR2L9
chr10	48446024	48656265	NR_045675	0.306	-	ARHGAP22
chr7	116953898	116959813	NR_002329	0.303	+	ST7-OT4
chr2	27130755	27134674	NM_013388	0.301	-	PREB
chr19	2250638	2250718	NR_036207	0.298	+	MIR4321
chr1	944202	959299	NM_015658	0.293	-	NOC2L
chr15	40351032	40356433	NM_001145643	0.29	+	PHGR1
chr17	35192519	35194393	NM_152462	0.289	-	SLC35G3
chr1	32936445	32964813	NM_001127361	0.282	-	RNF19B
chr1	32936445	32964813	NM_153341	0.282	-	RNF19B
chr1	32936445	32964813	NM_001300826	0.282	-	RNF19B
chr17	78378617	78424659	NR_110601	0.281	+	PGS1
chr17	78378617	78424659	NR_110602	0.281	+	PGS1
chr17	78378617	78424659	NM_024419	0.281	+	PGS1
chr17	78378617	78424659	NR_111989	0.281	+	PGS1
chr13	77044656	77327042	NM_015057	0.265	-	MYCBP2
chr5	138352595	138437027	NM_016604	0.261	+	KDM3B
chr14	35826390	35871963	NM_032352	0.254	+	BRMS1L
chr7	130944159	131107030	NR_024153	0.25	-	LINC-PINT
chr11	19710933	19714672	NR_015384	0.249	-	LOC100126784
chr11	19713334	20121601	NM_182964	0.248	+	NAV2
chr11	19713334	20121601	NM_145117	0.248	+	NAV2
chr11	19713334	20121601	NM_001244963	0.248	+	NAV2
chr4	1347315	1388049	NM_020894	0.246	+	UVSSA
chr2	120217470	120223408	NM_024121	0.244	-	TMEM185B
chr6	122995970	123072919	NM_001010852	0.241	+	CLVS2
chr5	154445956	154461053	NR_024084	0.236	+	SAP30L
chr5	154445956	154461053	NM_024632	0.236	+	SAP30L
chr5	154445956	154461053	NM_001131063	0.236	+	SAP30L
chr5	154445956	154461053	NM_001131062	0.236	+	SAP30L
chr19	751145	764318	NM_173481	0.234	+	MISP
chr2	219249710	219253946	NM_006000	0.233	-	TUBA4A
chr1	960586	965719	NM_198317	0.226	+	KLHL17
chr19	56439323	56477401	NR_030740	0.22	-	ZNF667
chr19	56439323	56477401	NM_022103	0.22	-	ZNF667
chr3	196468785	196503768	NM_152617	0.22	-	RNF168
chr9	131430089	131500188	NM_013318	0.218	+	PRRC2B
chr1	219914263	219928651	NM_018713	0.214	-	SLC30A10
chr1	219914263	219928651	NR_046437	0.214	-	SLC30A10
chr9	97501638	97601743	NM_003275	0.209	+	TMOD1
chr16	67279523	67289500	NM_001129731	0.204	+	PLEKHG4
chr16	67279523	67289500	NM_001129729	0.204	+	PLEKHG4
chr7	100969622	101018949	NM_001164462	0.198	+	MUC12
chr5	154389768	154445822	NR_037897	0.197	-	SAP30L-AS1
chr1	156463720	156500842	NM_005920	0.196	-	MEF2D
chr16	31090853	31094955	NM_206824	0.193	-	VKORC1
chr16	31090853	31094955	NM_024006	0.193	-	VKORC1
chr7	55887276	55942226	NM_182633	0.188	+	ZNF713
chr17	4143620	4157701	NM_001254755	0.187	+	CYB5D2
chr22	31325803	31346263	NM_032052	0.181	-	PATZ1
chr22	31325803	31346263	NM_032050	0.181	-	PATZ1
chr22	31325803	31346263	NM_014323	0.181	-	PATZ1
chr22	31340678	31346263	NM_032051	0.181	-	PATZ1
chr12	120302320	120313242	NM_012240	0.179	+	SIRT4
chr11	44047980	44059977	NM_001031854	0.176	+	ACCSL
chr1	16124336	16156087	NM_004431	0.172	-	EPHA2
chr10	132397197	132417854	NM_138499	0.171	+	PWWP2B
chr10	132397197	132417854	NM_001098637	0.171	+	PWWP2B
chr12	120978745	121002511	NM_000545	0.169	+	HNF1A
chrX	153724867	153744762	NM_000033	0.162	+	ABCD1
chr3	128462431	128467248	NM_153330	0.158	-	DNAJB8
chr2	113173982	113203100	NM_012455	0.155	+	PSD4
chr15	43804534	43824753	NM_005926	0.148	-	MFAP1
chr11	3227810	3232386	NM_001039165	0.146	-	MRGPRE
chr1	107056644	107059296	NM_018137	0.145	+	PRMT6
chr17	80135213	80147183	NM_014740	0.143	-	EIF4A3
chr7	116953326	117230021	NM_018412	0.141	+	ST7
chr7	116953326	117223907	NM_021908	0.141	+	ST7
chr1	155946838	155978545	NM_001162383	0.14	-	ARHGEF2
chr1	155946838	155978545	NM_001162384	0.14	-	ARHGEF2
chr20	57499553	57524867	NR_072975	0.139	-	CTCFL
chr20	57518498	57524867	NM_001269052	0.139	-	CTCFL
chr20	57499553	57524867	NM_001269044	0.139	-	CTCFL
chr20	57497167	57524867	NM_001269041	0.139	-	CTCFL
chr20	57506741	57524867	NM_001269048	0.139	-	CTCFL
chrX	153700491	153724746	NM_001256447	0.138	-	BCAP31
chr11	65833938	65853701	NM_152760	0.138	+	SNX32
chr4	78057569	78446633	NM_001166133	0.129	+	FRAS1
chr4	78057569	78544269	NM_025074	0.129	+	FRAS1
chr17	76679568	76688887	NR_130927	0.129	-	MXRA7
chr17	76679568	76688887	NR_130928	0.129	-	MXRA7
chr16	4796961	4802950	NR_046480	0.128	-	ROGDI
chr16	4796961	4802950	NM_024589	0.128	-	ROGDI
chr10	100288145	100330486	NM_001253837	0.124	-	PKD2L1
chr10	100288145	100330486	NM_016112	0.124	-	PKD2L1
chr16	67279146	67289500	NM_001129728	0.123	+	PLEKHG4
chr20	1773364	1779746	NR_037142	0.123	-	LOC100289473
chr5	154190734	154420983	NM_198321	0.119	+	GALNT10
chr16	675665	678268	NM_001278721	0.115	+	RHBDL1
chr16	675665	678268	NM_001278720	0.115	+	RHBDL1
chr1	197917386	197930143	NM_020204	0.114	+	LHX9
chr9	97501179	97601743	NM_001166116	0.113	+	TMOD1
chr1	6466091	6490594	NM_001265594	0.113	-	PLEKHG5
chr1	6466091	6490580	NM_001042664	0.111	-	PLEKHG5
chr15	67834307	67838879	NR_120345	0.111	-	LOC101929076
chr17	74274246	74314884	NM_023036	0.109	+	DNAI2
chr17	74274246	74314884	NM_001172810	0.109	+	DNAI2
chr17	82321023	82334045	NM_003004	0.104	-	SECTM1
chr22	35541304	35553998	NM_014310	0.103	+	RASD2
chr1	20359800	20428794	NR_033887	0.102	-	LINC01141
chr20	57506741	57525107	NM_001269055	0.101	-	CTCFL
chr20	57506741	57525107	NM_001269050	0.101	-	CTCFL
chr11	62615295	62622175	NM_012200	0.1	-	B3GAT3
chr11	62615295	62622175	NM_001288721	0.1	-	B3GAT3
chr11	62615295	62622175	NM_001288723	0.1	-	B3GAT3
chr11	62615295	62622175	NM_001288722	0.1	-	B3GAT3
chr11	62615295	62622175	NR_109991	0.1	-	B3GAT3
chr20	57499553	57525127	NM_001269049	0.099	-	CTCFL
chr20	57495964	57525127	NM_001269043	0.099	-	CTCFL
chr20	57499553	57525127	NM_001269054	0.099	-	CTCFL
chr10	126905408	127452517	NM_001380	0.098	+	DOCK1
chr10	126905408	127452517	NM_001290223	0.098	+	DOCK1
chr2	219249710	219254608	NM_001278552	0.097	-	TUBA4A
chr16	382240	392960	NR_024453	0.096	+	LOC100134368
chr5	163482603	163494058	NR_109892	0.093	-	HMMR-AS1
chr10	133230273	133231558	NM_003577	0.089	+	UTF1
chr1	916817	919692	NR_026874	0.088	-	LOC100130417
chr1	916817	919692	NR_122045	0.088	-	LOC100130417
chr1	155946838	155978175	NM_004723	0.085	-	ARHGEF2
chrX	153700491	153724383	NM_005745	0.085	-	BCAP31
chr20	46456492	46457643	NR_045983	0.085	-	ZNF663P
chr7	76302557	76304297	NM_001540	0.081	+	HSPB1
chr2	85544854	85561534	NM_000821	0.079	-	GGCX
chr2	85544854	85561534	NM_001142269	0.079	-	GGCX
chr17	33013087	34156806	NM_001094	0.078	-	ASIC2
chr5	181241817	181241889	NR_002592	0.077	-	SNORD96A
chr20	47209213	47356889	NM_001281771	0.077	-	ZMYND8
chr20	47209213	47356889	NM_001281776	0.077	-	ZMYND8
chr20	47209213	47356889	NM_001281772	0.077	-	ZMYND8
chr20	47209213	47356889	NM_001281778	0.077	-	ZMYND8
chr20	47209213	47356889	NM_001281777	0.077	-	ZMYND8
chr20	47209213	47356889	NM_001281783	0.077	-	ZMYND8
chr20	47209213	47356889	NM_012408	0.077	-	ZMYND8
chr20	47209213	47356889	NM_001281781	0.077	-	ZMYND8
chr20	47209213	47356889	NM_001281780	0.077	-	ZMYND8
chr20	47209213	47356889	NM_001281779	0.077	-	ZMYND8
chr20	47209213	47356889	NM_183047	0.077	-	ZMYND8
chr20	47209213	47356889	NM_001281784	0.077	-	ZMYND8
chr20	47209213	47356889	NM_183048	0.077	-	ZMYND8
chr20	47209213	47356889	NM_001281774	0.077	-	ZMYND8
chr20	47209213	47356889	NM_001281775	0.077	-	ZMYND8
chr20	47209213	47356889	NM_001281773	0.077	-	ZMYND8
chr20	47298125	47356889	NM_001281769	0.077	-	ZMYND8
chr20	47209213	47356889	NM_001281782	0.077	-	ZMYND8
chr15	69314402	69407637	NM_001104554	0.077	+	PAQR5
chr6	39188970	39229475	NM_003740	0.076	-	KCNK5
chr5	93583336	93594609	NM_005654	0.07	+	NR2F1
chr11	64341848	64341904	NR_106977	0.07	-	MIR7155
chr22	36286846	36286907	NR_106877	0.068	-	MIR6819
chr17	4141088	4240637	NR_039973	0.067	+	MIR5096
chr7	105604773	105679162	NM_138495	0.066	-	ATXN7L1
chr16	370775	381950	NM_021259	0.065	-	TMEM8A
chr1	2189548	2212720	NM_001282670	0.064	-	C1orf86
chrX	153700491	153724127	NM_001139441	0.06	-	BCAP31
chr9	11986	14525	NR_051986	0.06	+	DDX11L5
chrX	153700491	153724101	NM_001139457	0.058	-	BCAP31
chr1	155127872	155134910	NM_004428	0.055	+	EFNA1
chr1	155127872	155134910	NM_182685	0.055	+	EFNA1
chr19	2164148	2232578	NM_032482	0.053	+	DOT1L
chr1	46607714	46615133	NM_145279	0.05	-	MOB3C
chr20	57518498	57525652	NM_001269051	0.049	-	CTCFL
chr20	57497167	57525652	NM_001269046	0.049	-	CTCFL
chr20	57506741	57525652	NM_001269045	0.049	-	CTCFL
chr20	57497167	57525652	NM_001269040	0.049	-	CTCFL
chr20	57497167	57525652	NM_001269042	0.049	-	CTCFL
chr20	57506741	57525652	NM_001269047	0.049	-	CTCFL
chr20	57497167	57525652	NM_080618	0.049	-	CTCFL
chr2	218398337	218405941	NM_001206878	0.049	+	CTDSP1
chr22	44026303	44169232	NM_001243386	0.047	+	PARVB
chr11	67464347	67469277	NM_025124	0.047	-	TMEM134
chr11	67464347	67469277	NM_001078651	0.047	-	TMEM134
chr11	67464347	67469277	NM_001078650	0.047	-	TMEM134
chr11	67464347	67469277	NR_073413	0.047	-	TMEM134
chr11	67464347	67469277	NR_073412	0.047	-	TMEM134
chr11	67464347	67469277	NR_073411	0.047	-	TMEM134
chr11	67464347	67469277	NR_073410	0.047	-	TMEM134
chr11	67464347	67469277	NR_073409	0.047	-	TMEM134
chr7	5072059	5073223	NR_015343	0.045	+	RBAKDN
chr6	34792016	34877514	NM_017754	0.044	+	UHRF1BP1
chr13	113926513	113928991	NR_047495	0.043	-	LINC00565
chr8	124821977	124822058	NR_039809	0.043	-	MIR4662B
chr12	121308244	121354209	NM_001137559	0.042	-	ANAPC5
chr16	75229029	75248326	NM_001170719	0.041	-	BCAR1
chr19	589892	617159	NM_001194	0.04	+	HCN2
chr8	375930	383174	NR_103537	0.04	-	FAM87A
chr12	120341329	120369180	NM_002442	0.039	-	MSI1
chr8	124821984	124822051	NR_039806	0.039	+	MIR4662A
chr8	144394148	144394230	NR_030635	0.039	-	MIR939
chr19	2249113	2252073	NM_000479	0.039	+	AMH
chr12	6666476	6689572	NM_001135734	0.038	-	ZNF384
chr12	6666476	6689572	NM_001039920	0.038	-	ZNF384
chr12	50327311	50396622	NM_001145475	0.037	-	FAM186A
chr18	45825579	45842556	NM_213602	0.036	+	SIGLEC15
chr16	30005513	30013596	NM_001282062	0.035	-	DOC2A
chr3	53495048	53812465	NM_001128839	0.033	+	CACNA1D
chr3	53495048	53812465	NM_000720	0.033	+	CACNA1D
chr3	53495048	53812465	NM_001128840	0.033	+	CACNA1D
chr16	67278156	67289500	NM_001129727	0.033	+	PLEKHG4
chr20	58817614	58817694	NR_029844	0.032	-	MIR296
chr9	130902437	130938852	NM_032843	0.03	-	FIBCD1
chr12	6666476	6689375	NM_133476	0.029	-	ZNF384
chr2	144519613	144520898	NR_040248	0.027	+	ZEB2-AS1
chr15	69080849	69095823	NR_026949	0.027	+	EWSAT1
chr7	128830428	128859274	NM_001458	0.027	+	FLNC
chr7	128830428	128859274	NM_001127487	0.027	+	FLNC
chr3	184756388	184773155	NR_110043	0.026	-	LOC101928992
chr8	56374717	56390710	NR_103832	0.024	-	SDR16C6P
chr9	130902437	130939068	NM_001145106	0.023	-	FIBCD1
chr19	1438363	1440493	NM_001018	0.023	+	RPS15
chr4	139289916	139301210	NM_001184986	0.022	-	NDUFC1
chr4	139289916	139301210	NM_001184991	0.022	-	NDUFC1
chr4	139289916	139301234	NM_002494	0.022	-	NDUFC1
chr9	123485528	123485622	NR_106972	0.021	-	MIR7150
chr19	12852259	12852327	NR_106852	0.021	+	MIR6794
chr11	405715	417397	NM_021805	0.021	-	SIGIRR
chr11	405715	417397	NM_001135053	0.021	-	SIGIRR
chr16	29806095	29811183	NM_001276275	0.019	+	MAZ
chr22	50263712	50270393	NM_002751	0.019	-	MAPK11
chr22	50263712	50270393	NR_110887	0.019	-	MAPK11
chr3	128463593	128472317	NR_037890	0.018	+	DNAJB8-AS1
chr17	39603767	39607922	NM_006160	0.017	-	NEUROD2
chr4	780148	781848	NR_036512	0.017	-	LOC100129917
chr4	780148	781848	NR_036511	0.017	-	LOC100129917
chr1	205256200	205273343	NM_001297613	0.016	+	TMCC2
chr7	47655243	47661648	NM_001123065	0.016	+	C7orf65
chr11	61752636	61788518	NM_001127392	0.015	+	MYRF
chr4	139301521	139390781	NM_057175	0.015	+	NAA15
chr17	21376386	21419867	NM_021012	0.014	+	KCNJ12
chr16	67277509	67289500	NM_015432	0.014	+	PLEKHG4
chr20	58818225	58818313	NR_030580	0.014	-	MIR298
chr3	171062502	171460408	NM_001161561	0.013	-	TNIK
chr3	171346933	171460408	NR_027767	0.013	-	TNIK
chr3	171062502	171460408	NM_001161562	0.013	-	TNIK
chr3	171062502	171460408	NM_001161566	0.013	-	TNIK
chr3	171062502	171460408	NM_001161565	0.013	-	TNIK
chr3	171062502	171460408	NM_001161564	0.013	-	TNIK
chr3	171062502	171460408	NM_001161563	0.013	-	TNIK
chr3	171062502	171460408	NM_001161560	0.013	-	TNIK
chr3	171062502	171460408	NM_015028	0.013	-	TNIK
chr1	16057768	16073632	NM_182623	0.013	-	FAM131C
chr17	49289205	49362473	NM_014897	0.013	-	ZNF652
chr17	48070051	48101198	NM_006807	0.012	-	CBX1
chr17	49362381	49366115	NR_110882	0.011	+	LOC102724596
